# Supplementary material for: Molecular Characterization of the Effect of Glucagon-Like Peptide-1 Receptor Agonist Semaglutide in the Nephrotoxic Serum Nephritis Mouse Model
Source: Kidney360. 2025 Dec 3;7(4):728–40. doi: 10.34067/KID.0000001067 (PMC13134791; doi:10.34067/KID.0000001067)
Supplement: Supplementary file 1 [file kidney360-7-728-s001.xlsx]

## Sheet: vehicle_vs_Healthy
Area	pathway	setSize	NES	p.adjust	dbType	pathway_all
Cortex	neutrophil chemotaxis	85	2.73464	4.72662e-09	GO	Bp: Neutrophil Chemotaxis
Cortex	granulocyte chemotaxis	105	2.67874	4.72662e-09	GO	Bp: Granulocyte Chemotaxis
Cortex	neutrophil migration	110	2.66828	4.72662e-09	GO	Bp: Neutrophil Migration
Cortex	ALLOGRAFT REJECTION	170	2.65368	1.31341e-29	Hallmarks	Allograft Rejection
Cortex	granulocyte migration	132	2.63409	4.72662e-09	GO	Bp: Granulocyte Migration
Cortex	Viral protein interaction with cytokine and cytokine receptor	68	2.593	1.81053e-09	KEGG	Viral Protein Interaction With Cytokine And Cytokine Receptor
Cortex	chemokine-mediated signaling pathway	58	2.57665	4.72662e-09	GO	Bp: Chemokine-Mediated Signaling Pathway
Cortex	leukocyte chemotaxis	195	2.55874	4.72662e-09	GO	Bp: Leukocyte Chemotaxis
Cortex	positive regulation of T cell proliferation	111	2.54848	4.72662e-09	GO	Bp: Positive Regulation Of T Cell Proliferation
Cortex	chemokine activity	30	2.54396	1.42444e-08	GO	Mf: Chemokine Activity
Cortex	positive regulation of T cell activation	230	2.54198	4.72662e-09	GO	Bp: Positive Regulation Of T Cell Activation
Cortex	positive regulation of leukocyte cell-cell adhesion	255	2.54187	4.72662e-09	GO	Bp: Positive Regulation Of Leukocyte Cell-Cell Adhesion
Cortex	Staphylococcus aureus infection	55	2.5364	1.81053e-09	KEGG	Staphylococcus Aureus Infection
Cortex	response to chemokine	68	2.52816	4.72662e-09	GO	Bp: Response To Chemokine
Cortex	cellular response to chemokine	68	2.52816	4.72662e-09	GO	Bp: Cellular Response To Chemokine
Cortex	myeloid leukocyte migration	204	2.51852	4.72662e-09	GO	Bp: Myeloid Leukocyte Migration
Cortex	Rheumatoid arthritis	76	2.5135	1.81053e-09	KEGG	Rheumatoid Arthritis
Cortex	monocyte chemotaxis	52	2.50572	4.72662e-09	GO	Bp: Monocyte Chemotaxis
Cortex	adaptive immune response based on somatic recombination of immune receptors built from immunoglobulin superfamily domains	293	2.50019	4.72662e-09	GO	Bp: Adaptive Immune Response Based On Somatic Recombination Of Immune Receptors Built From Immunoglobulin Superfamily Domains
Cortex	chemokine receptor binding	46	2.4989	1.42444e-08	GO	Mf: Chemokine Receptor Binding
Cortex	regulation of T cell proliferation	184	2.484	4.72662e-09	GO	Bp: Regulation Of T Cell Proliferation
Cortex	lymphocyte mediated immunity	275	2.4823	4.72662e-09	GO	Bp: Lymphocyte Mediated Immunity
Cortex	positive regulation of mononuclear cell proliferation	153	2.48215	4.72662e-09	GO	Bp: Positive Regulation Of Mononuclear Cell Proliferation
Cortex	positive regulation of leukocyte migration	148	2.47757	4.72662e-09	GO	Bp: Positive Regulation Of Leukocyte Migration
Cortex	Cytokine-cytokine receptor interaction	210	2.47692	1.81053e-09	KEGG	Cytokine-Cytokine Receptor Interaction
Cortex	mononuclear cell migration	167	2.47692	4.72662e-09	GO	Bp: Mononuclear Cell Migration
Cortex	regulation of leukocyte proliferation	262	2.47624	4.72662e-09	GO	Bp: Regulation Of Leukocyte Proliferation
Cortex	B cell mediated immunity	143	2.47609	4.72662e-09	GO	Bp: B Cell Mediated Immunity
Cortex	immunoglobulin mediated immune response	141	2.47514	4.72662e-09	GO	Bp: Immunoglobulin Mediated Immune Response
Cortex	EPITHELIAL MESENCHYMAL TRANSITION	189	2.47385	1.88318e-23	Hallmarks	Epithelial Mesenchymal Transition
Cortex	positive regulation of lymphocyte proliferation	150	2.47067	4.72662e-09	GO	Bp: Positive Regulation Of Lymphocyte Proliferation
Cortex	lymphocyte chemotaxis	47	2.46756	4.72662e-09	GO	Bp: Lymphocyte Chemotaxis
Cortex	positive regulation of leukocyte proliferation	167	2.46711	4.72662e-09	GO	Bp: Positive Regulation Of Leukocyte Proliferation
Cortex	cell killing	177	2.46692	4.72662e-09	GO	Bp: Cell Killing
Cortex	immune receptor activity	107	2.46092	1.42444e-08	GO	Mf: Immune Receptor Activity
Cortex	Immunoregulatory interactions between a Lymphoid and a non-Lymphoid cell	76	2.46083	1.905e-08	Reactome	Immunoregulatory Interactions Between A Lymphoid And A Non-Lymphoid Cell
Cortex	regulation of lymphocyte proliferation	237	2.4592	4.72662e-09	GO	Bp: Regulation Of Lymphocyte Proliferation
Cortex	regulation of mononuclear cell proliferation	240	2.45635	4.72662e-09	GO	Bp: Regulation Of Mononuclear Cell Proliferation
Cortex	antigen processing and presentation	93	2.44885	4.72662e-09	GO	Bp: Antigen Processing And Presentation
Cortex	myeloid leukocyte activation	218	2.44101	4.72662e-09	GO	Bp: Myeloid Leukocyte Activation
Cortex	cell chemotaxis	268	2.43985	4.72662e-09	GO	Bp: Cell Chemotaxis
Cortex	TNFA SIGNALING VIA NFKB	191	2.43731	1.97359e-22	Hallmarks	Tnfa Signaling Via Nfkb
Cortex	Chemokine receptors bind chemokines	39	2.43527	1.905e-08	Reactome	Chemokine Receptors Bind Chemokines
Cortex	positive regulation of adaptive immune response	125	2.43409	4.72662e-09	GO	Bp: Positive Regulation Of Adaptive Immune Response
Cortex	lymphocyte migration	101	2.43225	4.72662e-09	GO	Bp: Lymphocyte Migration
Cortex	regulation of adaptive immune response	193	2.42692	4.72662e-09	GO	Bp: Regulation Of Adaptive Immune Response
Cortex	T cell proliferation	225	2.42498	4.72662e-09	GO	Bp: T Cell Proliferation
Cortex	positive regulation of mononuclear cell migration	71	2.4225	4.72662e-09	GO	Bp: Positive Regulation Of Mononuclear Cell Migration
Cortex	regulation of leukocyte mediated immunity	228	2.41471	4.72662e-09	GO	Bp: Regulation Of Leukocyte Mediated Immunity
Cortex	positive regulation of inflammatory response	133	2.39967	4.72662e-09	GO	Bp: Positive Regulation Of Inflammatory Response
Cortex	Complement and coagulation cascades	72	2.39908	1.81053e-09	KEGG	Complement And Coagulation Cascades
Cortex	antigen processing and presentation of peptide antigen	53	2.3973	4.72662e-09	GO	Bp: Antigen Processing And Presentation Of Peptide Antigen
Cortex	positive regulation of alpha-beta T cell activation	78	2.39669	4.72662e-09	GO	Bp: Positive Regulation Of Alpha-Beta T Cell Activation
Cortex	extracellular matrix structural constituent	130	2.39442	1.42444e-08	GO	Mf: Extracellular Matrix Structural Constituent
Cortex	positive regulation of adaptive immune response based on somatic recombination of immune receptors built from immunoglobulin superfamily domains	117	2.39426	4.72662e-09	GO	Bp: Positive Regulation Of Adaptive Immune Response Based On Somatic Recombination Of Immune Receptors Built From Immunoglobulin Superfamily Domains
Cortex	INFLAMMATORY RESPONSE	185	2.39322	4.57806e-21	Hallmarks	Inflammatory Response
Cortex	regulation of adaptive immune response based on somatic recombination of immune receptors built from immunoglobulin superfamily domains	177	2.39012	4.72662e-09	GO	Bp: Regulation Of Adaptive Immune Response Based On Somatic Recombination Of Immune Receptors Built From Immunoglobulin Superfamily Domains
Cortex	INTERFERON GAMMA RESPONSE	188	2.3888	3.48321e-20	Hallmarks	Interferon Gamma Response
Cortex	regulation of interleukin-6 production	148	2.38584	4.72662e-09	GO	Bp: Regulation Of Interleukin-6 Production
Cortex	alpha-beta T cell activation	184	2.38349	4.72662e-09	GO	Bp: Alpha-Beta T Cell Activation
Cortex	positive regulation of tumor necrosis factor superfamily cytokine production	117	2.37813	4.72662e-09	GO	Bp: Positive Regulation Of Tumor Necrosis Factor Superfamily Cytokine Production
Cortex	interleukin-6 production	154	2.37771	4.72662e-09	GO	Bp: Interleukin-6 Production
Cortex	phagocytosis	208	2.37693	4.72662e-09	GO	Bp: Phagocytosis
Cortex	positive regulation of leukocyte differentiation	182	2.37579	4.72662e-09	GO	Bp: Positive Regulation Of Leukocyte Differentiation
Cortex	positive regulation of hemopoiesis	182	2.37579	4.72662e-09	GO	Bp: Positive Regulation Of Hemopoiesis
Cortex	positive regulation of immune effector process	241	2.37454	4.72662e-09	GO	Bp: Positive Regulation Of Immune Effector Process
Cortex	positive regulation of leukocyte chemotaxis	89	2.37037	4.72662e-09	GO	Bp: Positive Regulation Of Leukocyte Chemotaxis
Cortex	Leishmaniasis	65	2.36872	1.81053e-09	KEGG	Leishmaniasis
Cortex	regulation of cell killing	106	2.36575	4.72662e-09	GO	Bp: Regulation Of Cell Killing
Cortex	CCR chemokine receptor binding	30	2.36372	1.96845e-08	GO	Mf: Ccr Chemokine Receptor Binding
Cortex	regulation of lymphocyte mediated immunity	171	2.36352	4.72662e-09	GO	Bp: Regulation Of Lymphocyte Mediated Immunity
Cortex	regulation of leukocyte mediated cytotoxicity	91	2.35734	4.72662e-09	GO	Bp: Regulation Of Leukocyte Mediated Cytotoxicity
Cortex	positive regulation of tumor necrosis factor production	115	2.35734	4.72662e-09	GO	Bp: Positive Regulation Of Tumor Necrosis Factor Production
Cortex	type II interferon production	116	2.35364	4.72662e-09	GO	Bp: Type Ii Interferon Production
Cortex	Hematopoietic cell lineage	79	2.35075	1.81053e-09	KEGG	Hematopoietic Cell Lineage
Cortex	regulation of B cell mediated immunity	71	2.34892	4.72662e-09	GO	Bp: Regulation Of B Cell Mediated Immunity
Cortex	regulation of immunoglobulin mediated immune response	71	2.34892	4.72662e-09	GO	Bp: Regulation Of Immunoglobulin Mediated Immune Response
Cortex	tumor necrosis factor superfamily cytokine production	185	2.34731	4.72662e-09	GO	Bp: Tumor Necrosis Factor Superfamily Cytokine Production
Cortex	antigen processing and presentation of exogenous peptide antigen	36	2.34725	6.34833e-09	GO	Bp: Antigen Processing And Presentation Of Exogenous Peptide Antigen
Cortex	cellular response to molecule of bacterial origin	177	2.34672	4.72662e-09	GO	Bp: Cellular Response To Molecule Of Bacterial Origin
Cortex	response to type II interferon	128	2.3457	4.72662e-09	GO	Bp: Response To Type Ii Interferon
Cortex	Herpes simplex virus 1 infection	162	2.34448	1.81053e-09	KEGG	Herpes Simplex Virus 1 Infection
Cortex	leukocyte mediated cytotoxicity	121	2.34268	4.72662e-09	GO	Bp: Leukocyte Mediated Cytotoxicity
Cortex	antigen processing and presentation of exogenous antigen	42	2.34246	2.23006e-08	GO	Bp: Antigen Processing And Presentation Of Exogenous Antigen
Cortex	cellular response to lipopolysaccharide	169	2.34209	4.72662e-09	GO	Bp: Cellular Response To Lipopolysaccharide
Cortex	positive regulation of leukocyte mediated immunity	136	2.33895	4.72662e-09	GO	Bp: Positive Regulation Of Leukocyte Mediated Immunity
Cortex	tumor necrosis factor production	182	2.33746	4.72662e-09	GO	Bp: Tumor Necrosis Factor Production
Cortex	eosinophil migration	20	2.33595	4.72662e-09	GO	Bp: Eosinophil Migration
Cortex	cytokine receptor activity	83	2.33415	1.42444e-08	GO	Mf: Cytokine Receptor Activity
Cortex	cellular response to interleukin-1	72	2.33203	4.72662e-09	GO	Bp: Cellular Response To Interleukin-1
Cortex	CD4-positive, alpha-beta T cell activation	114	2.32843	4.72662e-09	GO	Bp: Cd4-Positive, Alpha-Beta T Cell Activation
Cortex	Collagen degradation	42	2.3272	3.89044e-08	Reactome	Collagen Degradation
Cortex	regulation of tumor necrosis factor superfamily cytokine production	179	2.32441	4.72662e-09	GO	Bp: Regulation Of Tumor Necrosis Factor Superfamily Cytokine Production
Cortex	regulation of tumor necrosis factor production	176	2.31907	4.72662e-09	GO	Bp: Regulation Of Tumor Necrosis Factor Production
Cortex	interleukin-10 production	51	2.31841	3.56383e-08	GO	Bp: Interleukin-10 Production
Cortex	Systemic lupus erythematosus	44	2.31735	9.46138e-09	KEGG	Systemic Lupus Erythematosus
Cortex	regulation of leukocyte migration	216	2.31652	4.72662e-09	GO	Bp: Regulation Of Leukocyte Migration
Cortex	Integrin cell surface interactions	64	2.31466	2.03309e-08	Reactome	Integrin Cell Surface Interactions
Cortex	regulation of phagocytosis	106	2.31295	4.72662e-09	GO	Bp: Regulation Of Phagocytosis
Cortex	mast cell activation	65	2.31066	4.72662e-09	GO	Bp: Mast Cell Activation
Cortex	T cell mediated immunity	116	2.30974	4.72662e-09	GO	Bp: T Cell Mediated Immunity
Cortex	IL6 JAK STAT3 SIGNALING	81	2.30816	5.31988e-12	Hallmarks	Il6 Jak Stat3 Signaling
Cortex	Phagosome	140	2.30436	1.81053e-09	KEGG	Phagosome
Cortex	regulation of mononuclear cell migration	115	2.30336	4.72662e-09	GO	Bp: Regulation Of Mononuclear Cell Migration
Cortex	positive regulation of phagocytosis	75	2.30235	7.11181e-09	GO	Bp: Positive Regulation Of Phagocytosis
Cortex	phagocytosis, engulfment	55	2.30235	3.03057e-08	GO	Bp: Phagocytosis, Engulfment
Cortex	regulation of myeloid leukocyte mediated immunity	67	2.30198	8.38461e-09	GO	Bp: Regulation Of Myeloid Leukocyte Mediated Immunity
Cortex	positive regulation of acute inflammatory response	37	2.29845	5.8282e-08	GO	Bp: Positive Regulation Of Acute Inflammatory Response
Cortex	Degradation of the extracellular matrix	85	2.29696	1.905e-08	Reactome	Degradation Of The Extracellular Matrix
Cortex	Chemokine signaling pathway	161	2.29596	1.81053e-09	KEGG	Chemokine Signaling Pathway
Cortex	regulation of interleukin-10 production	48	2.29497	3.44329e-08	GO	Bp: Regulation Of Interleukin-10 Production
Cortex	negative regulation of leukocyte mediated immunity	73	2.29467	4.72662e-09	GO	Bp: Negative Regulation Of Leukocyte Mediated Immunity
Cortex	cell activation involved in immune response	254	2.29071	4.72662e-09	GO	Bp: Cell Activation Involved In Immune Response
Cortex	regulation of alpha-beta T cell activation	118	2.29033	4.72662e-09	GO	Bp: Regulation Of Alpha-Beta T Cell Activation
Cortex	leukocyte activation involved in immune response	250	2.28774	4.72662e-09	GO	Bp: Leukocyte Activation Involved In Immune Response
Cortex	alpha-beta T cell proliferation	60	2.28757	2.52055e-08	GO	Bp: Alpha-Beta T Cell Proliferation
Cortex	alpha-beta T cell differentiation	120	2.28251	4.72662e-09	GO	Bp: Alpha-Beta T Cell Differentiation
Cortex	myeloid leukocyte mediated immunity	103	2.28085	4.72662e-09	GO	Bp: Myeloid Leukocyte Mediated Immunity
Cortex	Amoebiasis	81	2.27921	1.81053e-09	KEGG	Amoebiasis
Cortex	positive regulation of lymphocyte mediated immunity	116	2.2789	4.72662e-09	GO	Bp: Positive Regulation Of Lymphocyte Mediated Immunity
Cortex	Assembly of collagen fibrils and other multimeric structures	40	2.27864	5.18519e-07	Reactome	Assembly Of Collagen Fibrils And Other Multimeric Structures
Cortex	cellular response to type II interferon	103	2.27789	4.72662e-09	GO	Bp: Cellular Response To Type Ii Interferon
Cortex	positive regulation of myeloid leukocyte differentiation	63	2.27746	8.92451e-09	GO	Bp: Positive Regulation Of Myeloid Leukocyte Differentiation
Cortex	antigen binding	59	2.27693	3.54834e-07	GO	Mf: Antigen Binding
Cortex	regulation of neutrophil migration	49	2.27649	1.14489e-07	GO	Bp: Regulation Of Neutrophil Migration
Cortex	Tuberculosis	152	2.27626	1.81053e-09	KEGG	Tuberculosis
Cortex	T-helper 1 type immune response	49	2.27626	1.14489e-07	GO	Bp: T-Helper 1 Type Immune Response
Cortex	eosinophil chemotaxis	17	2.27543	1.61644e-08	GO	Bp: Eosinophil Chemotaxis
Cortex	interleukin-4 production	46	2.27461	1.93934e-07	GO	Bp: Interleukin-4 Production
Cortex	Extracellular matrix organization	199	2.27265	1.905e-08	Reactome	Extracellular Matrix Organization
Cortex	regulation of granulocyte chemotaxis	51	2.27222	1.54256e-07	GO	Bp: Regulation Of Granulocyte Chemotaxis
Cortex	myeloid cell activation involved in immune response	83	2.27183	4.72662e-09	GO	Bp: Myeloid Cell Activation Involved In Immune Response
Cortex	positive regulation of lymphocyte differentiation	122	2.27134	4.72662e-09	GO	Bp: Positive Regulation Of Lymphocyte Differentiation
Cortex	regulation of type II interferon production	103	2.27074	4.72662e-09	GO	Bp: Regulation Of Type Ii Interferon Production
Cortex	positive regulation of alpha-beta T cell differentiation	44	2.27065	2.44506e-07	GO	Bp: Positive Regulation Of Alpha-Beta T Cell Differentiation
Cortex	response to molecule of bacterial origin	261	2.27035	4.72662e-09	GO	Bp: Response To Molecule Of Bacterial Origin
Cortex	regulation of leukocyte chemotaxis	113	2.27009	4.72662e-09	GO	Bp: Regulation Of Leukocyte Chemotaxis
Cortex	regulation of B cell activation	131	2.26754	4.72662e-09	GO	Bp: Regulation Of B Cell Activation
Cortex	plasma membrane invagination	64	2.26266	1.9298e-08	GO	Bp: Plasma Membrane Invagination
Cortex	positive regulation of myeloid cell differentiation	98	2.26254	4.72662e-09	GO	Bp: Positive Regulation Of Myeloid Cell Differentiation
Cortex	cellular response to biotic stimulus	201	2.26137	4.72662e-09	GO	Bp: Cellular Response To Biotic Stimulus
Cortex	interleukin-2 production	66	2.26087	4.86232e-08	GO	Bp: Interleukin-2 Production
Cortex	T cell selection	51	2.25893	2.30141e-07	GO	Bp: T Cell Selection
Cortex	Osteoclast differentiation	119	2.2582	1.81053e-09	KEGG	Osteoclast Differentiation
Cortex	regulation of alpha-beta T cell proliferation	56	2.25814	2.25052e-07	GO	Bp: Regulation Of Alpha-Beta T Cell Proliferation
Cortex	Cell adhesion molecules	143	2.25417	1.81053e-09	KEGG	Cell Adhesion Molecules
Cortex	membrane invagination	71	2.2531	5.8282e-08	GO	Bp: Membrane Invagination
Cortex	regulation of leukocyte apoptotic process	91	2.25196	6.87271e-09	GO	Bp: Regulation Of Leukocyte Apoptotic Process
Cortex	negative regulation of interleukin-6 production	44	2.24899	5.27148e-07	GO	Bp: Negative Regulation Of Interleukin-6 Production
Cortex	positive regulation of cell killing	73	2.24856	1.49411e-08	GO	Bp: Positive Regulation Of Cell Killing
Cortex	positive regulation of type II interferon production	72	2.24839	9.43804e-08	GO	Bp: Positive Regulation Of Type Ii Interferon Production
Cortex	regulation of interleukin-4 production	39	2.24511	3.55417e-07	GO	Bp: Regulation Of Interleukin-4 Production
Cortex	positive regulation of response to cytokine stimulus	56	2.2445	3.64543e-07	GO	Bp: Positive Regulation Of Response To Cytokine Stimulus
Cortex	positive T cell selection	37	2.24403	3.55629e-07	GO	Bp: Positive T Cell Selection
Cortex	positive regulation of B cell mediated immunity	52	2.24305	1.39855e-07	GO	Bp: Positive Regulation Of B Cell Mediated Immunity
Cortex	positive regulation of immunoglobulin mediated immune response	52	2.24305	1.39855e-07	GO	Bp: Positive Regulation Of Immunoglobulin Mediated Immune Response
Cortex	myeloid dendritic cell activation	35	2.2393	4.03819e-07	GO	Bp: Myeloid Dendritic Cell Activation
Cortex	defense response to bacterium	235	2.23917	4.72662e-09	GO	Bp: Defense Response To Bacterium
Cortex	complement activation	46	2.23742	7.82106e-07	GO	Bp: Complement Activation
Cortex	leukocyte degranulation	66	2.23675	1.00816e-07	GO	Bp: Leukocyte Degranulation
Cortex	cytokine activity	150	2.236	1.42444e-08	GO	Mf: Cytokine Activity
Cortex	Antigen processing and presentation	58	2.23342	2.59772e-08	KEGG	Antigen Processing And Presentation
Cortex	T cell migration	62	2.23332	8.68769e-08	GO	Bp: T Cell Migration
Cortex	positive regulation of chemotaxis	141	2.23245	4.72662e-09	GO	Bp: Positive Regulation Of Chemotaxis
Cortex	Th17 cell differentiation	95	2.23059	1.81053e-09	KEGG	Th17 Cell Differentiation
Cortex	positive regulation of T cell differentiation	108	2.22988	4.72662e-09	GO	Bp: Positive Regulation Of T Cell Differentiation
Cortex	negative regulation of leukocyte activation	177	2.22866	4.72662e-09	GO	Bp: Negative Regulation Of Leukocyte Activation
Cortex	CD4-positive, alpha-beta T cell differentiation	85	2.22795	8.67176e-09	GO	Bp: Cd4-Positive, Alpha-Beta T Cell Differentiation
Cortex	negative regulation of cell activation	194	2.22528	4.72662e-09	GO	Bp: Negative Regulation Of Cell Activation
Cortex	positive regulation of cytokine-mediated signaling pathway	52	2.22299	2.18651e-07	GO	Bp: Positive Regulation Of Cytokine-Mediated Signaling Pathway
Cortex	Generation of second messenger molecules	18	2.22234	1.01529e-05	Reactome	Generation Of Second Messenger Molecules
Cortex	negative regulation of lymphocyte activation	149	2.22233	4.72662e-09	GO	Bp: Negative Regulation Of Lymphocyte Activation
Cortex	leukocyte homeostasis	120	2.22218	4.72662e-09	GO	Bp: Leukocyte Homeostasis
Cortex	response to interleukin-1	86	2.22207	1.6579e-08	GO	Bp: Response To Interleukin-1
Cortex	T cell mediated cytotoxicity	50	2.22144	2.30141e-07	GO	Bp: T Cell Mediated Cytotoxicity
Cortex	regulation of inflammatory response to antigenic stimulus	43	2.22017	5.40869e-07	GO	Bp: Regulation Of Inflammatory Response To Antigenic Stimulus
Cortex	humoral immune response	157	2.21987	4.72662e-09	GO	Bp: Humoral Immune Response
Cortex	positive regulation of cytokine production involved in immune response	84	2.21872	1.45554e-08	GO	Bp: Positive Regulation Of Cytokine Production Involved In Immune Response
Cortex	Epstein-Barr virus infection	183	2.21647	1.81053e-09	KEGG	Epstein-Barr Virus Infection
Cortex	regulation of CD4-positive, alpha-beta T cell activation	69	2.21604	7.30138e-08	GO	Bp: Regulation Of Cd4-Positive, Alpha-Beta T Cell Activation
Cortex	macrophage migration	57	2.21536	2.58193e-07	GO	Bp: Macrophage Migration
Cortex	leukocyte apoptotic process	114	2.21293	4.72662e-09	GO	Bp: Leukocyte Apoptotic Process
Cortex	positive regulation of neutrophil migration	38	2.2103	1.65926e-06	GO	Bp: Positive Regulation Of Neutrophil Migration
Cortex	positive regulation of interleukin-4 production	34	2.20885	1.98352e-06	GO	Bp: Positive Regulation Of Interleukin-4 Production
Cortex	Cell surface interactions at the vascular wall	78	2.20853	5.18478e-07	Reactome	Cell Surface Interactions At The Vascular Wall
Cortex	glial cell activation	53	2.20779	1.22895e-06	GO	Bp: Glial Cell Activation
Cortex	complement activation, classical pathway	30	2.20614	2.7237e-06	GO	Bp: Complement Activation, Classical Pathway
Cortex	extracellular matrix structural constituent conferring tensile strength	39	2.20568	6.59168e-06	GO	Mf: Extracellular Matrix Structural Constituent Conferring Tensile Strength
Cortex	natural killer cell mediated cytotoxicity	74	2.20493	1.54256e-07	GO	Bp: Natural Killer Cell Mediated Cytotoxicity
Cortex	Inflammatory bowel disease	52	2.20461	1.22274e-07	KEGG	Inflammatory Bowel Disease
Cortex	IL2 STAT5 SIGNALING	188	2.20447	1.25028e-14	Hallmarks	Il2 Stat5 Signaling
Cortex	positive regulation of myeloid leukocyte mediated immunity	34	2.20386	2.24676e-06	GO	Bp: Positive Regulation Of Myeloid Leukocyte Mediated Immunity
Cortex	regulation of interleukin-1 production	90	2.20272	2.82174e-08	GO	Bp: Regulation Of Interleukin-1 Production
Cortex	positive regulation of leukocyte mediated cytotoxicity	64	2.2026	1.52558e-07	GO	Bp: Positive Regulation Of Leukocyte Mediated Cytotoxicity
Cortex	dendritic cell differentiation	39	2.20191	1.54028e-06	GO	Bp: Dendritic Cell Differentiation
Cortex	regulation of T cell mediated immunity	83	2.19985	2.48546e-08	GO	Bp: Regulation Of T Cell Mediated Immunity
Cortex	regulation of cytokine production involved in immune response	118	2.19925	4.72662e-09	GO	Bp: Regulation Of Cytokine Production Involved In Immune Response
Cortex	humoral immune response mediated by circulating immunoglobulin	41	2.19843	3.56183e-06	GO	Bp: Humoral Immune Response Mediated By Circulating Immunoglobulin
Cortex	negative regulation of leukocyte proliferation	87	2.1974	7.93306e-08	GO	Bp: Negative Regulation Of Leukocyte Proliferation
Cortex	regulation of acute inflammatory response	55	2.19657	9.20448e-07	GO	Bp: Regulation Of Acute Inflammatory Response
Cortex	regulation of interleukin-1 beta production	74	2.1946	2.15043e-07	GO	Bp: Regulation Of Interleukin-1 Beta Production
Cortex	natural killer cell mediated immunity	76	2.19434	1.68513e-07	GO	Bp: Natural Killer Cell Mediated Immunity
Cortex	MHC protein binding	31	2.19362	9.80717e-06	GO	Mf: Mhc Protein Binding
Cortex	response to lipopolysaccharide	244	2.19322	4.72662e-09	GO	Bp: Response To Lipopolysaccharide
Cortex	defense response to Gram-positive bacterium	96	2.19211	3.45188e-08	GO	Bp: Defense Response To Gram-Positive Bacterium
Cortex	T cell activation involved in immune response	95	2.1913	9.31548e-09	GO	Bp: T Cell Activation Involved In Immune Response
Cortex	positive regulation of CD4-positive, alpha-beta T cell activation	37	2.19128	1.74842e-06	GO	Bp: Positive Regulation Of Cd4-Positive, Alpha-Beta T Cell Activation
Cortex	positive regulation of interleukin-6 production	98	2.19004	1.36181e-08	GO	Bp: Positive Regulation Of Interleukin-6 Production
Cortex	negative regulation of immune response	182	2.1899	4.72662e-09	GO	Bp: Negative Regulation Of Immune Response
Cortex	granulocyte activation	38	2.18906	2.74865e-06	GO	Bp: Granulocyte Activation
Cortex	regulation of interleukin-2 production	59	2.18889	6.34398e-07	GO	Bp: Regulation Of Interleukin-2 Production
Cortex	cytokine production involved in immune response	135	2.18777	4.72662e-09	GO	Bp: Cytokine Production Involved In Immune Response
Cortex	lymphocyte homeostasis	81	2.18697	6.24983e-08	GO	Bp: Lymphocyte Homeostasis
Cortex	regulation of humoral immune response	39	2.1866	2.27686e-06	GO	Bp: Regulation Of Humoral Immune Response
Cortex	Natural killer cell mediated cytotoxicity	87	2.18651	7.41931e-09	KEGG	Natural Killer Cell Mediated Cytotoxicity
Cortex	antigen processing and presentation of peptide or polysaccharide antigen via MHC class II	22	2.18639	3.46076e-06	GO	Bp: Antigen Processing And Presentation Of Peptide Or Polysaccharide Antigen Via Mhc Class Ii
Cortex	interleukin-1 production	96	2.18524	4.65469e-08	GO	Bp: Interleukin-1 Production
Cortex	hypersensitivity	25	2.18282	1.26214e-06	GO	Bp: Hypersensitivity
Cortex	immune response-regulating cell surface receptor signaling pathway	243	2.18202	4.72662e-09	GO	Bp: Immune Response-Regulating Cell Surface Receptor Signaling Pathway
Cortex	peptide antigen binding	31	2.18109	1.20535e-05	GO	Mf: Peptide Antigen Binding
Cortex	acute inflammatory response to antigenic stimulus	38	2.17906	3.91042e-06	GO	Bp: Acute Inflammatory Response To Antigenic Stimulus
Cortex	response to protozoan	38	2.17872	3.94512e-06	GO	Bp: Response To Protozoan
Cortex	regulation of production of molecular mediator of immune response	183	2.17736	4.72662e-09	GO	Bp: Regulation Of Production Of Molecular Mediator Of Immune Response
Cortex	lymphocyte activation involved in immune response	177	2.17633	4.72662e-09	GO	Bp: Lymphocyte Activation Involved In Immune Response
Cortex	Malaria	51	2.17589	3.09923e-07	KEGG	Malaria
Cortex	positive regulation of production of molecular mediator of immune response	129	2.17579	4.72662e-09	GO	Bp: Positive Regulation Of Production Of Molecular Mediator Of Immune Response
Cortex	inflammatory response to antigenic stimulus	67	2.1736	6.34398e-07	GO	Bp: Inflammatory Response To Antigenic Stimulus
Cortex	myeloid leukocyte differentiation	228	2.17295	4.72662e-09	GO	Bp: Myeloid Leukocyte Differentiation
Cortex	immune response-activating cell surface receptor signaling pathway	235	2.17267	4.72662e-09	GO	Bp: Immune Response-Activating Cell Surface Receptor Signaling Pathway
Cortex	negative regulation of immune effector process	126	2.17242	4.72662e-09	GO	Bp: Negative Regulation Of Immune Effector Process
Cortex	positive regulation of lymphocyte migration	41	2.17228	7.03421e-06	GO	Bp: Positive Regulation Of Lymphocyte Migration
Cortex	antigen processing and presentation of peptide antigen via MHC class II	20	2.16997	1.73051e-06	GO	Bp: Antigen Processing And Presentation Of Peptide Antigen Via Mhc Class Ii
Cortex	negative regulation of leukocyte apoptotic process	55	2.16922	1.73178e-06	GO	Bp: Negative Regulation Of Leukocyte Apoptotic Process
Cortex	B cell activation	253	2.16847	4.72662e-09	GO	Bp: B Cell Activation
Cortex	regulation of lymphocyte migration	63	2.16714	4.13346e-07	GO	Bp: Regulation Of Lymphocyte Migration
Cortex	Primary immunodeficiency	32	2.16224	3.89519e-06	KEGG	Primary Immunodeficiency
Cortex	interleukin-1 beta production	80	2.16192	1.86992e-07	GO	Bp: Interleukin-1 Beta Production
Cortex	antigen processing and presentation of exogenous peptide antigen via MHC class II	18	2.16121	7.25356e-06	GO	Bp: Antigen Processing And Presentation Of Exogenous Peptide Antigen Via Mhc Class Ii
Cortex	neutrophil activation	33	2.16044	1.49443e-05	GO	Bp: Neutrophil Activation
Cortex	KRAS SIGNALING UP	186	2.16028	2.16433e-13	Hallmarks	Kras Signaling Up
Cortex	T cell differentiation	296	2.16022	4.72662e-09	GO	Bp: T Cell Differentiation
Cortex	defense response to protozoan	35	2.15987	5.61365e-06	GO	Bp: Defense Response To Protozoan
Cortex	antigen receptor-mediated signaling pathway	155	2.15978	4.72662e-09	GO	Bp: Antigen Receptor-Mediated Signaling Pathway
Cortex	regulation of neutrophil chemotaxis	33	2.15978	1.51347e-05	GO	Bp: Regulation Of Neutrophil Chemotaxis
Cortex	regulation of natural killer cell mediated cytotoxicity	57	2.15896	1.84537e-06	GO	Bp: Regulation Of Natural Killer Cell Mediated Cytotoxicity
Cortex	regulation of hypersensitivity	23	2.15839	7.56922e-06	GO	Bp: Regulation Of Hypersensitivity
Cortex	regulation of myeloid leukocyte differentiation	124	2.15824	4.72662e-09	GO	Bp: Regulation Of Myeloid Leukocyte Differentiation
Cortex	B cell receptor signaling pathway	51	2.15703	7.10935e-06	GO	Bp: B Cell Receptor Signaling Pathway
Cortex	positive regulation of angiogenesis	159	2.15601	4.72662e-09	GO	Bp: Positive Regulation Of Angiogenesis
Cortex	positive regulation of vasculature development	159	2.15601	4.72662e-09	GO	Bp: Positive Regulation Of Vasculature Development
Cortex	osteoclast differentiation	115	2.15413	6.34833e-09	GO	Bp: Osteoclast Differentiation
Cortex	positive regulation of inflammatory response to antigenic stimulus	26	2.15239	7.23845e-06	GO	Bp: Positive Regulation Of Inflammatory Response To Antigenic Stimulus
Cortex	negative regulation of lymphocyte mediated immunity	61	2.15198	8.07508e-07	GO	Bp: Negative Regulation Of Lymphocyte Mediated Immunity
Cortex	Toxoplasmosis	103	2.15188	4.15201e-09	KEGG	Toxoplasmosis
Cortex	regulation of vasculature development	274	2.15051	4.72662e-09	GO	Bp: Regulation Of Vasculature Development
Cortex	TNF signaling pathway	111	2.14912	1.81053e-09	KEGG	Tnf Signaling Pathway
Cortex	Graft-versus-host disease	34	2.14824	6.60022e-06	KEGG	Graft-Versus-Host Disease
Cortex	regulation of natural killer cell mediated immunity	59	2.14679	1.96264e-06	GO	Bp: Regulation Of Natural Killer Cell Mediated Immunity
Cortex	regulation of T cell mediated cytotoxicity	40	2.14654	8.14265e-06	GO	Bp: Regulation Of T Cell Mediated Cytotoxicity
Cortex	regulation of angiogenesis	270	2.14596	4.72662e-09	GO	Bp: Regulation Of Angiogenesis
Cortex	cytokine receptor binding	209	2.14455	1.42444e-08	GO	Mf: Cytokine Receptor Binding
Cortex	production of molecular mediator of immune response	254	2.14384	4.72662e-09	GO	Bp: Production Of Molecular Mediator Of Immune Response
Cortex	Coronavirus disease - COVID-19	115	2.14353	1.81053e-09	KEGG	Coronavirus Disease - Covid-19
Cortex	regulation of mast cell activation	44	2.1432	7.10935e-06	GO	Bp: Regulation Of Mast Cell Activation
Cortex	microglial cell activation	44	2.14317	7.10935e-06	GO	Bp: Microglial Cell Activation
Cortex	regulation of lymphocyte differentiation	195	2.14275	4.72662e-09	GO	Bp: Regulation Of Lymphocyte Differentiation
Cortex	negative regulation of mononuclear cell proliferation	80	2.14229	2.95691e-07	GO	Bp: Negative Regulation Of Mononuclear Cell Proliferation
Cortex	negative regulation of lymphocyte proliferation	80	2.14229	2.95691e-07	GO	Bp: Negative Regulation Of Lymphocyte Proliferation
Cortex	positive regulation of alpha-beta T cell proliferation	37	2.14164	7.25356e-06	GO	Bp: Positive Regulation Of Alpha-Beta T Cell Proliferation
Cortex	cytokine binding	128	2.14157	1.44686e-08	GO	Mf: Cytokine Binding
Cortex	regulation of B cell differentiation	32	2.14133	9.17038e-06	GO	Bp: Regulation Of B Cell Differentiation
Cortex	regulation of acute inflammatory response to antigenic stimulus	29	2.14081	7.10935e-06	GO	Bp: Regulation Of Acute Inflammatory Response To Antigenic Stimulus
Cortex	regulatory T cell differentiation	37	2.14002	7.56922e-06	GO	Bp: Regulatory T Cell Differentiation
Cortex	NCAM1 interactions	15	2.13989	3.21287e-05	Reactome	Ncam1 Interactions
Cortex	negative regulation of T cell activation	117	2.13971	1.11294e-08	GO	Bp: Negative Regulation Of T Cell Activation
Cortex	Signaling by PDGF	49	2.13778	1.90444e-05	Reactome	Signaling By Pdgf
Cortex	INTERFERON ALPHA RESPONSE	89	2.13774	2.87811e-09	Hallmarks	Interferon Alpha Response
Cortex	extracellular matrix binding	53	2.13706	1.65817e-05	GO	Mf: Extracellular Matrix Binding
Cortex	regulation of immunoglobulin production	82	2.13637	5.00752e-07	GO	Bp: Regulation Of Immunoglobulin Production
Cortex	regulation of lymphocyte apoptotic process	62	2.13585	1.41681e-06	GO	Bp: Regulation Of Lymphocyte Apoptotic Process
Cortex	negative regulation of leukocyte cell-cell adhesion	129	2.13526	4.72772e-09	GO	Bp: Negative Regulation Of Leukocyte Cell-Cell Adhesion
Cortex	Human T-cell leukemia virus 1 infection	209	2.13419	1.81053e-09	KEGG	Human T-Cell Leukemia Virus 1 Infection
Cortex	response to tumor necrosis factor	164	2.13247	4.72662e-09	GO	Bp: Response To Tumor Necrosis Factor
Cortex	regulation of B cell proliferation	66	2.13119	2.94013e-06	GO	Bp: Regulation Of B Cell Proliferation
Cortex	leukocyte activation involved in inflammatory response	48	2.13058	9.34329e-06	GO	Bp: Leukocyte Activation Involved In Inflammatory Response
Cortex	collagen metabolic process	110	2.1292	7.82841e-08	GO	Bp: Collagen Metabolic Process
Cortex	MHC protein complex binding	18	2.12911	9.79277e-05	GO	Mf: Mhc Protein Complex Binding
Cortex	CD8-positive, alpha-beta T cell activation	40	2.12641	1.45669e-05	GO	Bp: Cd8-Positive, Alpha-Beta T Cell Activation
Cortex	Regulation of Complement cascade	28	2.12493	7.30165e-05	Reactome	Regulation Of Complement Cascade
Cortex	integrin-mediated signaling pathway	93	2.12275	2.0414e-07	GO	Bp: Integrin-Mediated Signaling Pathway
Cortex	neutrophil activation involved in immune response	16	2.12133	8.40843e-06	GO	Bp: Neutrophil Activation Involved In Immune Response
Cortex	Costimulation by the CD28 family	56	2.11975	1.01529e-05	Reactome	Costimulation By The Cd28 Family
Cortex	natural killer cell activation	88	2.11968	4.57357e-07	GO	Bp: Natural Killer Cell Activation
Cortex	NF-kappa B signaling pathway	97	2.11873	1.43789e-08	KEGG	Nf-Kappa B Signaling Pathway
Cortex	MET activates PTK2 signaling	19	2.11863	0.000100632	Reactome	Met Activates Ptk2 Signaling
Cortex	positive regulation of interleukin-1 beta production	46	2.11793	2.56354e-05	GO	Bp: Positive Regulation Of Interleukin-1 Beta Production
Cortex	heterotypic cell-cell adhesion	52	2.11769	4.51062e-06	GO	Bp: Heterotypic Cell-Cell Adhesion
Cortex	positive regulation of interleukin-10 production	33	2.11254	5.69569e-05	GO	Bp: Positive Regulation Of Interleukin-10 Production
Cortex	regulation of tyrosine phosphorylation of STAT protein	54	2.1111	1.65167e-05	GO	Bp: Regulation Of Tyrosine Phosphorylation Of Stat Protein
Cortex	Chagas disease	95	2.1105	2.8003e-08	KEGG	Chagas Disease
Cortex	negative regulation of cytokine production	260	2.10991	4.72662e-09	GO	Bp: Negative Regulation Of Cytokine Production
Cortex	cellular extravasation	69	2.10906	1.8129e-06	GO	Bp: Cellular Extravasation
Cortex	neuroinflammatory response	74	2.10839	3.08585e-06	GO	Bp: Neuroinflammatory Response
Cortex	macrophage differentiation	56	2.10747	1.51852e-05	GO	Bp: Macrophage Differentiation
Cortex	positive regulation of chemokine production	69	2.10746	1.9762e-06	GO	Bp: Positive Regulation Of Chemokine Production
Cortex	positive regulation of interleukin-1 production	55	2.10523	1.0803e-05	GO	Bp: Positive Regulation Of Interleukin-1 Production
Cortex	T cell extravasation	13	2.10483	8.91674e-06	GO	Bp: T Cell Extravasation
Cortex	negative regulation of leukocyte mediated cytotoxicity	34	2.10425	3.34644e-05	GO	Bp: Negative Regulation Of Leukocyte Mediated Cytotoxicity
Cortex	Th1 and Th2 cell differentiation	81	2.1037	2.27494e-07	KEGG	Th1 And Th2 Cell Differentiation
Cortex	macrophage chemotaxis	38	2.10287	2.99642e-05	GO	Bp: Macrophage Chemotaxis
Cortex	negative regulation of cell killing	36	2.1023	2.34553e-05	GO	Bp: Negative Regulation Of Cell Killing
Cortex	tolerance induction	37	2.10229	2.92909e-05	GO	Bp: Tolerance Induction
Cortex	macrophage activation	90	2.10198	1.05975e-06	GO	Bp: Macrophage Activation
Cortex	Allograft rejection	36	2.10068	9.52359e-06	KEGG	Allograft Rejection
Cortex	COMPLEMENT	177	2.10049	1.60936e-11	Hallmarks	Complement
Cortex	positive regulation of T cell mediated immunity	59	2.10024	8.09864e-06	GO	Bp: Positive Regulation Of T Cell Mediated Immunity
Cortex	immunoglobulin production	134	2.09853	1.22149e-08	GO	Bp: Immunoglobulin Production
Cortex	negative regulation of T cell proliferation	68	2.09777	6.27173e-06	GO	Bp: Negative Regulation Of T Cell Proliferation
Cortex	Collagen chain trimerization	31	2.09759	7.30165e-05	Reactome	Collagen Chain Trimerization
Cortex	IL-17 signaling pathway	75	2.09759	5.42404e-07	KEGG	Il-17 Signaling Pathway
Cortex	PD-L1 expression and PD-1 checkpoint pathway in cancer	84	2.0974	1.45346e-07	KEGG	Pd-L1 Expression And Pd-1 Checkpoint Pathway In Cancer
Cortex	B cell proliferation	87	2.09553	1.79335e-06	GO	Bp: B Cell Proliferation
Cortex	regulation of monocyte chemotaxis	30	2.09546	4.59567e-05	GO	Bp: Regulation Of Monocyte Chemotaxis
Cortex	MHC protein complex assembly	14	2.09535	2.25977e-05	GO	Bp: Mhc Protein Complex Assembly
Cortex	peptide antigen assembly with MHC protein complex	14	2.09535	2.25977e-05	GO	Bp: Peptide Antigen Assembly With Mhc Protein Complex
Cortex	MHC class II protein complex binding	12	2.09502	4.29602e-05	GO	Mf: Mhc Class Ii Protein Complex Binding
Cortex	Collagen formation	67	2.09173	1.34768e-05	Reactome	Collagen Formation
Cortex	regulation of chemotaxis	212	2.08709	4.72662e-09	GO	Bp: Regulation Of Chemotaxis
Cortex	positive regulation of monocyte chemotaxis	22	2.08532	0.000101439	GO	Bp: Positive Regulation Of Monocyte Chemotaxis
Cortex	tyrosine phosphorylation of STAT protein	56	2.08506	3.20712e-05	GO	Bp: Tyrosine Phosphorylation Of Stat Protein
Cortex	positive regulation of acute inflammatory response to antigenic stimulus	21	2.0845	2.07013e-05	GO	Bp: Positive Regulation Of Acute Inflammatory Response To Antigenic Stimulus
Cortex	regulation of T-helper 1 type immune response	31	2.08312	9.68469e-05	GO	Bp: Regulation Of T-Helper 1 Type Immune Response
Cortex	positive regulation of ERK1 and ERK2 cascade	195	2.08197	4.72662e-09	GO	Bp: Positive Regulation Of Erk1 And Erk2 Cascade
Cortex	leukocyte migration involved in inflammatory response	22	2.08167	0.000107001	GO	Bp: Leukocyte Migration Involved In Inflammatory Response
Cortex	positive regulation of CD4-positive, alpha-beta T cell differentiation	26	2.0815	5.25393e-05	GO	Bp: Positive Regulation Of Cd4-Positive, Alpha-Beta T Cell Differentiation
Cortex	B cell differentiation	134	2.08019	2.17861e-08	GO	Bp: B Cell Differentiation
Cortex	regulation of myeloid cell differentiation	195	2.08009	4.72662e-09	GO	Bp: Regulation Of Myeloid Cell Differentiation
Cortex	antimicrobial humoral response	87	2.0781	2.59836e-06	GO	Bp: Antimicrobial Humoral Response
Cortex	cellular response to tumor necrosis factor	145	2.07797	4.67272e-08	GO	Bp: Cellular Response To Tumor Necrosis Factor
Cortex	positive regulation of hypersensitivity	19	2.07694	2.7813e-05	GO	Bp: Positive Regulation Of Hypersensitivity
Cortex	regulation of osteoclast differentiation	75	2.07658	8.31555e-06	GO	Bp: Regulation Of Osteoclast Differentiation
Cortex	regulation of macrophage migration	43	2.07643	2.60566e-05	GO	Bp: Regulation Of Macrophage Migration
Cortex	Measles	118	2.07207	1.64888e-08	KEGG	Measles
Cortex	extracellular matrix organization	286	2.07149	4.72662e-09	GO	Bp: Extracellular Matrix Organization
Cortex	external encapsulating structure organization	286	2.07149	4.72662e-09	GO	Bp: External Encapsulating Structure Organization
Cortex	regulation of T cell apoptotic process	44	2.07145	4.7538e-05	GO	Bp: Regulation Of T Cell Apoptotic Process
Cortex	C-type lectin receptor signaling pathway	102	2.07092	1.12415e-07	KEGG	C-Type Lectin Receptor Signaling Pathway
Cortex	heparin binding	139	2.06994	2.07519e-07	GO	Mf: Heparin Binding
Cortex	positive regulation of interleukin-2 production	36	2.06994	5.45079e-05	GO	Bp: Positive Regulation Of Interleukin-2 Production
Cortex	positive regulation of tyrosine phosphorylation of STAT protein	41	2.06872	9.92191e-05	GO	Bp: Positive Regulation Of Tyrosine Phosphorylation Of Stat Protein
Cortex	collagen fibril organization	61	2.06709	6.86686e-06	GO	Bp: Collagen Fibril Organization
Cortex	regulation of T cell migration	48	2.06682	5.69569e-05	GO	Bp: Regulation Of T Cell Migration
Cortex	extracellular structure organization	287	2.06654	4.72662e-09	GO	Bp: Extracellular Structure Organization
Cortex	interleukin-12 production	56	2.06603	4.87862e-05	GO	Bp: Interleukin-12 Production
Cortex	G2M CHECKPOINT	181	2.06575	5.51577e-11	Hallmarks	G2m Checkpoint
Cortex	positive regulation of myelination	22	2.06562	0.000142663	GO	Bp: Positive Regulation Of Myelination
Cortex	regulation of interleukin-12 production	54	2.06526	4.41883e-05	GO	Bp: Regulation Of Interleukin-12 Production
Cortex	response to interferon-beta	51	2.06446	6.86416e-05	GO	Bp: Response To Interferon-Beta
Cortex	positive regulation of leukocyte apoptotic process	31	2.06434	0.000182544	GO	Bp: Positive Regulation Of Leukocyte Apoptotic Process
Cortex	thymic T cell selection	26	2.06433	7.8745e-05	GO	Bp: Thymic T Cell Selection
Cortex	regulation of alpha-beta T cell differentiation	63	2.06388	9.74679e-06	GO	Bp: Regulation Of Alpha-Beta T Cell Differentiation
Cortex	B cell homeostasis	41	2.06261	0.000110519	GO	Bp: B Cell Homeostasis
Cortex	cellular response to interferon-beta	42	2.06178	0.000110658	GO	Bp: Cellular Response To Interferon-Beta
Cortex	positive regulation of myeloid leukocyte cytokine production involved in immune response	37	2.06164	7.18671e-05	GO	Bp: Positive Regulation Of Myeloid Leukocyte Cytokine Production Involved In Immune Response
Cortex	killing of cells of another organism	58	2.06133	3.59629e-05	GO	Bp: Killing Of Cells Of Another Organism
Cortex	disruption of cell in another organism	58	2.06133	3.59629e-05	GO	Bp: Disruption Of Cell In Another Organism
Cortex	collagen catabolic process	34	2.0611	0.000100348	GO	Bp: Collagen Catabolic Process
Cortex	inflammatory cell apoptotic process	23	2.05842	0.000109889	GO	Bp: Inflammatory Cell Apoptotic Process
Cortex	T cell receptor signaling pathway	117	2.05559	2.25052e-07	GO	Bp: T Cell Receptor Signaling Pathway
Cortex	MHC class I protein binding	26	2.05502	0.000501064	GO	Mf: Mhc Class I Protein Binding
Cortex	Peptide ligand-binding receptors	114	2.05455	1.8784e-06	Reactome	Peptide Ligand-Binding Receptors
Cortex	regulation of antigen processing and presentation	18	2.05337	0.000175736	GO	Bp: Regulation Of Antigen Processing And Presentation
Cortex	Influenza A	128	2.05334	2.82408e-08	KEGG	Influenza A
Cortex	acute inflammatory response	99	2.05221	2.24676e-06	GO	Bp: Acute Inflammatory Response
Cortex	cell adhesion mediated by integrin	85	2.05143	4.50944e-06	GO	Bp: Cell Adhesion Mediated By Integrin
Cortex	regulation of macrophage cytokine production	41	2.05	0.000140393	GO	Bp: Regulation Of Macrophage Cytokine Production
Cortex	positive regulation of natural killer cell mediated cytotoxicity	39	2.04868	9.9595e-05	GO	Bp: Positive Regulation Of Natural Killer Cell Mediated Cytotoxicity
Cortex	ECM-receptor interaction	78	2.04843	7.47055e-07	KEGG	Ecm-Receptor Interaction
Cortex	lymphocyte apoptotic process	82	2.04756	7.04117e-06	GO	Bp: Lymphocyte Apoptotic Process
Cortex	positive regulation of natural killer cell mediated immunity	41	2.04655	0.000146843	GO	Bp: Positive Regulation Of Natural Killer Cell Mediated Immunity
Cortex	activation of innate immune response	240	2.04642	4.72662e-09	GO	Bp: Activation Of Innate Immune Response
Cortex	positive regulation of B cell activation	82	2.0445	7.23845e-06	GO	Bp: Positive Regulation Of B Cell Activation
Cortex	regulation of regulatory T cell differentiation	32	2.044	0.000143613	GO	Bp: Regulation Of Regulatory T Cell Differentiation
Cortex	chemokine production	102	2.04308	1.3431e-06	GO	Bp: Chemokine Production
Cortex	positive regulation of immunoglobulin production	58	2.04296	5.45079e-05	GO	Bp: Positive Regulation Of Immunoglobulin Production
Cortex	T cell differentiation involved in immune response	71	2.04278	3.30165e-05	GO	Bp: T Cell Differentiation Involved In Immune Response
Cortex	negative regulation of type II interferon production	31	2.03482	0.000326153	GO	Bp: Negative Regulation Of Type Ii Interferon Production
Cortex	regulation of T cell differentiation	167	2.03432	1.2501e-08	GO	Bp: Regulation Of T Cell Differentiation
Cortex	negative regulation of vasculature development	101	2.0341	2.41366e-06	GO	Bp: Negative Regulation Of Vasculature Development
Cortex	Pertussis	66	2.03256	4.79636e-06	KEGG	Pertussis
Cortex	Toll-like receptor signaling pathway	86	2.0321	3.37523e-07	KEGG	Toll-Like Receptor Signaling Pathway
Cortex	lipopolysaccharide-mediated signaling pathway	52	2.03166	4.04494e-05	GO	Bp: Lipopolysaccharide-Mediated Signaling Pathway
Cortex	positive thymic T cell selection	15	2.03117	0.000128532	GO	Bp: Positive Thymic T Cell Selection
Cortex	positive regulation of T cell migration	35	2.0311	0.000113839	GO	Bp: Positive Regulation Of T Cell Migration
Cortex	glycosaminoglycan binding	191	2.03102	1.42444e-08	GO	Mf: Glycosaminoglycan Binding
Cortex	negative regulation of blood vessel morphogenesis	100	2.03068	2.97823e-06	GO	Bp: Negative Regulation Of Blood Vessel Morphogenesis
Cortex	antigen processing and presentation of peptide antigen via MHC class I	33	2.03058	0.00031775	GO	Bp: Antigen Processing And Presentation Of Peptide Antigen Via Mhc Class I
Cortex	neutrophil homeostasis	28	2.02859	0.000234171	GO	Bp: Neutrophil Homeostasis
Cortex	disruption of anatomical structure in another organism	61	2.02786	1.65167e-05	GO	Bp: Disruption Of Anatomical Structure In Another Organism
Cortex	innate immune response-activating signaling pathway	214	2.02712	4.72662e-09	GO	Bp: Innate Immune Response-Activating Signaling Pathway
Cortex	B cell receptor signaling pathway	71	2.02681	3.25388e-06	KEGG	B Cell Receptor Signaling Pathway
Cortex	type IIa hypersensitivity	17	2.02545	0.000323592	GO	Bp: Type Iia Hypersensitivity
Cortex	regulation of type IIa hypersensitivity	17	2.02545	0.000323592	GO	Bp: Regulation Of Type Iia Hypersensitivity
Cortex	positive regulation of type IIa hypersensitivity	17	2.02545	0.000323592	GO	Bp: Positive Regulation Of Type Iia Hypersensitivity
Cortex	type II hypersensitivity	17	2.02545	0.000323592	GO	Bp: Type Ii Hypersensitivity
Cortex	regulation of type II hypersensitivity	17	2.02545	0.000323592	GO	Bp: Regulation Of Type Ii Hypersensitivity
Cortex	positive regulation of type II hypersensitivity	17	2.02545	0.000323592	GO	Bp: Positive Regulation Of Type Ii Hypersensitivity
Cortex	Complement cascade	35	2.02532	0.000483357	Reactome	Complement Cascade
Cortex	regulation of defense response to virus	90	2.02189	9.86397e-06	GO	Bp: Regulation Of Defense Response To Virus
Cortex	integrin binding	136	2.02186	5.81825e-07	GO	Mf: Integrin Binding
Cortex	ERK1 and ERK2 cascade	298	2.02158	4.72662e-09	GO	Bp: Erk1 And Erk2 Cascade
Cortex	regulation of CD4-positive, alpha-beta T cell differentiation	45	2.02141	8.71416e-05	GO	Bp: Regulation Of Cd4-Positive, Alpha-Beta T Cell Differentiation
Cortex	positive regulation of macrophage migration	27	2.02112	0.000208052	GO	Bp: Positive Regulation Of Macrophage Migration
Cortex	positive regulation of cell adhesion mediated by integrin	21	2.01984	0.00010244	GO	Bp: Positive Regulation Of Cell Adhesion Mediated By Integrin
Cortex	NOD-like receptor signaling pathway	143	2.01674	4.90835e-08	KEGG	Nod-Like Receptor Signaling Pathway
Cortex	GPVI-mediated activation cascade	30	2.01639	0.000517052	Reactome	Gpvi-Mediated Activation Cascade
Cortex	Non-integrin membrane-ECM interactions	31	2.01559	0.000440054	Reactome	Non-Integrin Membrane-Ecm Interactions
Cortex	heat generation	21	2.01522	0.000106949	GO	Bp: Heat Generation
Cortex	positive regulation of neutrophil chemotaxis	25	2.01518	0.000161435	GO	Bp: Positive Regulation Of Neutrophil Chemotaxis
Cortex	negative regulation of angiogenesis	98	2.0137	3.13077e-06	GO	Bp: Negative Regulation Of Angiogenesis
Cortex	regulation of myeloid cell apoptotic process	33	2.01204	0.000477646	GO	Bp: Regulation Of Myeloid Cell Apoptotic Process
Cortex	fever generation	14	2.01144	0.000275889	GO	Bp: Fever Generation
Cortex	positive regulation of granulocyte chemotaxis	26	2.01016	0.000234171	GO	Bp: Positive Regulation Of Granulocyte Chemotaxis
Cortex	myeloid leukocyte cytokine production	60	2.00902	0.00014104	GO	Bp: Myeloid Leukocyte Cytokine Production
Cortex	positive regulation of peptidyl-tyrosine phosphorylation	164	2.00803	4.67272e-08	GO	Bp: Positive Regulation Of Peptidyl-Tyrosine Phosphorylation
Cortex	CD4-positive, alpha-beta T cell proliferation	24	2.00745	0.000373584	GO	Bp: Cd4-Positive, Alpha-Beta T Cell Proliferation
Cortex	regulation of CD4-positive, alpha-beta T cell proliferation	24	2.00745	0.000373584	GO	Bp: Regulation Of Cd4-Positive, Alpha-Beta T Cell Proliferation
Cortex	negative regulation of hemopoiesis	108	2.00722	4.9171e-06	GO	Bp: Negative Regulation Of Hemopoiesis
Cortex	negative regulation of lymphocyte apoptotic process	37	2.00661	0.000238598	GO	Bp: Negative Regulation Of Lymphocyte Apoptotic Process
Cortex	Asthma	17	2.00642	9.52754e-05	KEGG	Asthma
Cortex	Autoimmune thyroid disease	36	2.0057	9.52754e-05	KEGG	Autoimmune Thyroid Disease
Cortex	regulation of ERK1 and ERK2 cascade	280	2.00507	4.72662e-09	GO	Bp: Regulation Of Erk1 And Erk2 Cascade
Cortex	transforming growth factor beta1 production	13	2.00475	0.000210375	GO	Bp: Transforming Growth Factor Beta1 Production
Cortex	coreceptor activity	34	2.00472	0.00207235	GO	Mf: Coreceptor Activity
Cortex	myeloid dendritic cell differentiation	22	2.00449	0.000506083	GO	Bp: Myeloid Dendritic Cell Differentiation
Cortex	regulation of chemokine production	95	2.00443	4.84119e-06	GO	Bp: Regulation Of Chemokine Production
Cortex	positive regulation of B cell proliferation	43	2.00404	0.000145725	GO	Bp: Positive Regulation Of B Cell Proliferation
Cortex	neutrophil degranulation	10	2.00365	2.71698e-05	GO	Bp: Neutrophil Degranulation
Cortex	positive regulation of macrophage cytokine production	28	2.00258	0.000386741	GO	Bp: Positive Regulation Of Macrophage Cytokine Production
Cortex	DAP12 interactions	43	2.00202	0.00060284	Reactome	Dap12 Interactions
Cortex	ANGIOGENESIS	34	1.99962	3.04974e-05	Hallmarks	Angiogenesis
Cortex	negative regulation of cell-cell adhesion	179	1.99949	1.92794e-08	GO	Bp: Negative Regulation Of Cell-Cell Adhesion
Cortex	regulation of CD8-positive, alpha-beta T cell activation	28	1.99759	0.000415044	GO	Bp: Regulation Of Cd8-Positive, Alpha-Beta T Cell Activation
Cortex	regulation of wound healing	112	1.99754	2.17168e-06	GO	Bp: Regulation Of Wound Healing
Cortex	AGE-RAGE signaling pathway in diabetic complications	98	1.99708	1.0523e-06	KEGG	Age-Rage Signaling Pathway In Diabetic Complications
Cortex	vascular endothelial growth factor production	34	1.99668	0.000425838	GO	Bp: Vascular Endothelial Growth Factor Production
Cortex	mature B cell differentiation	34	1.99587	0.000425838	GO	Bp: Mature B Cell Differentiation
Cortex	positive regulation of heterotypic cell-cell adhesion	13	1.99557	0.000254423	GO	Bp: Positive Regulation Of Heterotypic Cell-Cell Adhesion
Cortex	astrocyte development	35	1.99526	0.000277778	GO	Bp: Astrocyte Development
Cortex	alpha-beta T cell activation involved in immune response	65	1.99506	2.70567e-05	GO	Bp: Alpha-Beta T Cell Activation Involved In Immune Response
Cortex	apoptotic cell clearance	40	1.99421	0.000328072	GO	Bp: Apoptotic Cell Clearance
Cortex	Signaling by Interleukins	231	1.99312	1.905e-08	Reactome	Signaling By Interleukins
Cortex	regulation of heterotypic cell-cell adhesion	23	1.99039	0.000374824	GO	Bp: Regulation Of Heterotypic Cell-Cell Adhesion
Cortex	negative regulation of cell adhesion	279	1.98923	4.72662e-09	GO	Bp: Negative Regulation Of Cell Adhesion
Cortex	positive regulation of osteoclast differentiation	34	1.98923	0.000506083	GO	Bp: Positive Regulation Of Osteoclast Differentiation
Cortex	canonical NF-kappaB signal transduction	221	1.98815	4.72662e-09	GO	Bp: Canonical Nf-Kappab Signal Transduction
Cortex	proteoglycan binding	36	1.98811	0.000597467	GO	Mf: Proteoglycan Binding
Cortex	Viral myocarditis	67	1.98811	2.05535e-05	KEGG	Viral Myocarditis
Cortex	T cell receptor binding	22	1.9866	0.000909143	GO	Mf: T Cell Receptor Binding
Cortex	pattern recognition receptor activity	28	1.98507	0.00116937	GO	Mf: Pattern Recognition Receptor Activity
Cortex	hemostasis	161	1.98305	1.68513e-07	GO	Bp: Hemostasis
Cortex	pattern recognition receptor signaling pathway	207	1.98099	6.46919e-09	GO	Bp: Pattern Recognition Receptor Signaling Pathway
Cortex	CD4-positive, alpha-beta T cell differentiation involved in immune response	63	1.98063	6.15569e-05	GO	Bp: Cd4-Positive, Alpha-Beta T Cell Differentiation Involved In Immune Response
Cortex	positive regulation of endocytosis	175	1.97937	8.57785e-08	GO	Bp: Positive Regulation Of Endocytosis
Cortex	negative regulation of leukocyte differentiation	102	1.97924	9.34329e-06	GO	Bp: Negative Regulation Of Leukocyte Differentiation
Cortex	regulation of heat generation	15	1.97911	0.000413199	GO	Bp: Regulation Of Heat Generation
Cortex	coagulation	159	1.9787	2.63491e-07	GO	Bp: Coagulation
Cortex	TAP1 binding	13	1.97859	0.00207235	GO	Mf: Tap1 Binding
Cortex	TAP2 binding	13	1.97859	0.00207235	GO	Mf: Tap2 Binding
Cortex	inflammatory response to wounding	28	1.9783	0.000586868	GO	Bp: Inflammatory Response To Wounding
Cortex	alpha-beta T cell differentiation involved in immune response	64	1.97679	8.70132e-05	GO	Bp: Alpha-Beta T Cell Differentiation Involved In Immune Response
Cortex	Collagen biosynthesis and modifying enzymes	55	1.97583	0.000580042	Reactome	Collagen Biosynthesis And Modifying Enzymes
Cortex	positive regulation of heat generation	12	1.97581	0.000210375	GO	Bp: Positive Regulation Of Heat Generation
Cortex	positive regulation of interleukin-12 production	38	1.97574	0.000486056	GO	Bp: Positive Regulation Of Interleukin-12 Production
Cortex	regulation of response to wounding	153	1.97515	5.96608e-07	GO	Bp: Regulation Of Response To Wounding
Cortex	T cell apoptotic process	60	1.97412	0.000292817	GO	Bp: T Cell Apoptotic Process
Cortex	MHC class II protein complex assembly	10	1.97392	9.52182e-05	GO	Bp: Mhc Class Ii Protein Complex Assembly
Cortex	peptide antigen assembly with MHC class II protein complex	10	1.97392	9.52182e-05	GO	Bp: Peptide Antigen Assembly With Mhc Class Ii Protein Complex
Cortex	cell-matrix adhesion	218	1.97356	4.72662e-09	GO	Bp: Cell-Matrix Adhesion
Cortex	blood coagulation	157	1.9735	8.61042e-07	GO	Bp: Blood Coagulation
Cortex	positive regulation of MAP kinase activity	119	1.9727	4.5475e-06	GO	Bp: Positive Regulation Of Map Kinase Activity
Cortex	Neutrophil extracellular trap formation	93	1.97226	2.39846e-06	KEGG	Neutrophil Extracellular Trap Formation
Cortex	cytosolic pattern recognition receptor signaling pathway	130	1.97196	2.12457e-06	GO	Bp: Cytosolic Pattern Recognition Receptor Signaling Pathway
Cortex	mast cell activation involved in immune response	45	1.9713	0.000267987	GO	Bp: Mast Cell Activation Involved In Immune Response
Cortex	ECM proteoglycans	36	1.96855	0.00046162	Reactome	Ecm Proteoglycans
Cortex	regulation of vascular endothelial growth factor production	30	1.96769	0.000603132	GO	Bp: Regulation Of Vascular Endothelial Growth Factor Production
Cortex	synapse pruning	14	1.96731	0.000774133	GO	Bp: Synapse Pruning
Cortex	TCR signaling	96	1.96719	2.724e-05	Reactome	Tcr Signaling
Cortex	T-helper cell differentiation	62	1.96707	9.82296e-05	GO	Bp: T-Helper Cell Differentiation
Cortex	Type I diabetes mellitus	42	1.96669	0.000213955	KEGG	Type I Diabetes Mellitus
Cortex	TAP binding	14	1.96569	0.00207235	GO	Mf: Tap Binding
Cortex	endolysosomal toll-like receptor signaling pathway	43	1.965	0.000307374	GO	Bp: Endolysosomal Toll-Like Receptor Signaling Pathway
Cortex	T cell differentiation in thymus	92	1.96496	1.80701e-05	GO	Bp: T Cell Differentiation In Thymus
Cortex	regulation of leukocyte degranulation	41	1.96442	0.000790094	GO	Bp: Regulation Of Leukocyte Degranulation
Cortex	positive regulation of T cell mediated cytotoxicity	34	1.96431	0.000728936	GO	Bp: Positive Regulation Of T Cell Mediated Cytotoxicity
Cortex	regulation of peptidyl-tyrosine phosphorylation	232	1.96239	4.72662e-09	GO	Bp: Regulation Of Peptidyl-Tyrosine Phosphorylation
Cortex	regulation of neutrophil activation	12	1.96214	0.000316455	GO	Bp: Regulation Of Neutrophil Activation
Cortex	regulation of membrane invagination	21	1.9613	0.000449152	GO	Bp: Regulation Of Membrane Invagination
Cortex	Antigen activates B Cell Receptor (BCR) leading to generation of second messengers	23	1.9611	0.00279739	Reactome	Antigen Activates B Cell Receptor (Bcr) Leading To Generation Of Second Messengers
Cortex	DAP12 signaling	26	1.96007	0.0044984	Reactome	Dap12 Signaling
Cortex	phosphotyrosine residue binding	48	1.95981	0.000885405	GO	Mf: Phosphotyrosine Residue Binding
Cortex	positive regulation of macrophage chemotaxis	21	1.95956	0.000459439	GO	Bp: Positive Regulation Of Macrophage Chemotaxis
Cortex	lymphocyte costimulation	28	1.95744	0.000923006	GO	Bp: Lymphocyte Costimulation
Cortex	negative regulation of adaptive immune response	50	1.95694	0.000263747	GO	Bp: Negative Regulation Of Adaptive Immune Response
Cortex	spindle midzone assembly	10	1.95665	0.000188553	GO	Bp: Spindle Midzone Assembly
Cortex	macrophage cytokine production	47	1.95665	0.00048713	GO	Bp: Macrophage Cytokine Production
Cortex	antigen processing and presentation of endogenous antigen	26	1.95656	0.000808383	GO	Bp: Antigen Processing And Presentation Of Endogenous Antigen
Cortex	Intestinal immune network for IgA production	37	1.95616	9.08519e-05	KEGG	Intestinal Immune Network For Iga Production
Cortex	myeloid cell apoptotic process	39	1.95582	0.000676539	GO	Bp: Myeloid Cell Apoptotic Process
Cortex	lymph node development	28	1.95556	0.000928983	GO	Bp: Lymph Node Development
Cortex	regulation of antigen receptor-mediated signaling pathway	59	1.95493	0.00022341	GO	Bp: Regulation Of Antigen Receptor-Mediated Signaling Pathway
Cortex	astrocyte activation	21	1.95406	0.00049475	GO	Bp: Astrocyte Activation
Cortex	syncytium formation	61	1.95393	0.000112107	GO	Bp: Syncytium Formation
Cortex	negative regulation of adaptive immune response based on somatic recombination of immune receptors built from immunoglobulin superfamily domains	45	1.95321	0.000425838	GO	Bp: Negative Regulation Of Adaptive Immune Response Based On Somatic Recombination Of Immune Receptors Built From Immunoglobulin Superfamily Domains
Cortex	leukocyte adhesion to vascular endothelial cell	49	1.95206	0.000627573	GO	Bp: Leukocyte Adhesion To Vascular Endothelial Cell
Cortex	toll-like receptor signaling pathway	63	1.95197	0.000104002	GO	Bp: Toll-Like Receptor Signaling Pathway
Cortex	spindle elongation	12	1.95121	0.000405075	GO	Bp: Spindle Elongation
Cortex	MET promotes cell motility	28	1.95087	0.0020581	Reactome	Met Promotes Cell Motility
Cortex	PD-1 signaling	13	1.95059	0.00227137	Reactome	Pd-1 Signaling
Cortex	regulation of lymphocyte chemotaxis	20	1.95058	0.000470997	GO	Bp: Regulation Of Lymphocyte Chemotaxis
Cortex	positive regulation of superoxide anion generation	21	1.95053	0.000544986	GO	Bp: Positive Regulation Of Superoxide Anion Generation
Cortex	Kaposi sarcoma-associated herpesvirus infection	171	1.94932	6.0351e-08	KEGG	Kaposi Sarcoma-Associated Herpesvirus Infection
Cortex	regulation of response to cytokine stimulus	133	1.94761	3.91042e-06	GO	Bp: Regulation Of Response To Cytokine Stimulus
Cortex	antimicrobial humoral immune response mediated by antimicrobial peptide	49	1.94656	0.000676539	GO	Bp: Antimicrobial Humoral Immune Response Mediated By Antimicrobial Peptide
Cortex	interleukin-17 production	37	1.94353	0.000709503	GO	Bp: Interleukin-17 Production
Cortex	T cell costimulation	27	1.94158	0.000875359	GO	Bp: T Cell Costimulation
Cortex	Human cytomegalovirus infection	198	1.9413	1.18878e-08	KEGG	Human Cytomegalovirus Infection
Cortex	regulation of tolerance induction	16	1.94011	0.00103897	GO	Bp: Regulation Of Tolerance Induction
Cortex	COAGULATION	124	1.94004	5.90903e-07	Hallmarks	Coagulation
Cortex	regulation of cell-cell adhesion mediated by integrin	12	1.93895	0.000558822	GO	Bp: Regulation Of Cell-Cell Adhesion Mediated By Integrin
Cortex	regulation of interleukin-8 production	66	1.93883	0.000431342	GO	Bp: Regulation Of Interleukin-8 Production
Cortex	regulation of interleukin-17 production	36	1.93883	0.000780885	GO	Bp: Regulation Of Interleukin-17 Production
Cortex	syncytium formation by plasma membrane fusion	59	1.93856	0.000327035	GO	Bp: Syncytium Formation By Plasma Membrane Fusion
Cortex	cell-cell fusion	59	1.93856	0.000327035	GO	Bp: Cell-Cell Fusion
Cortex	complement binding	19	1.93837	0.00296537	GO	Mf: Complement Binding
Cortex	negative regulation of response to biotic stimulus	138	1.93805	2.59836e-06	GO	Bp: Negative Regulation Of Response To Biotic Stimulus
Cortex	Translocation of ZAP-70 to Immunological synapse	9	1.93739	0.000728932	Reactome	Translocation Of Zap-70 To Immunological Synapse
Cortex	positive regulation of fever generation	9	1.93658	0.00049741	GO	Bp: Positive Regulation Of Fever Generation
Cortex	regulation of fever generation	11	1.93589	0.00026893	GO	Bp: Regulation Of Fever Generation
Cortex	non-membrane spanning protein tyrosine kinase activity	43	1.93519	0.00388479	GO	Mf: Non-Membrane Spanning Protein Tyrosine Kinase Activity
Cortex	Small cell lung cancer	89	1.93436	1.04854e-05	KEGG	Small Cell Lung Cancer
Cortex	regulation of pattern recognition receptor signaling pathway	127	1.93431	5.92661e-06	GO	Bp: Regulation Of Pattern Recognition Receptor Signaling Pathway
Cortex	transforming growth factor beta production	38	1.9339	0.000802617	GO	Bp: Transforming Growth Factor Beta Production
Cortex	response to tumor cell	43	1.93315	0.000538013	GO	Bp: Response To Tumor Cell
Cortex	cell adhesion molecule binding	259	1.93298	1.42444e-08	GO	Mf: Cell Adhesion Molecule Binding
Cortex	platelet-derived growth factor binding	12	1.93278	0.00377432	GO	Mf: Platelet-Derived Growth Factor Binding
Cortex	superoxide anion generation	38	1.93161	0.000802617	GO	Bp: Superoxide Anion Generation
Cortex	Interleukin-3, Interleukin-5 and GM-CSF signaling	39	1.93129	0.00148772	Reactome	Interleukin-3, Interleukin-5 And Gm-Csf Signaling
Cortex	regulation of complement activation	20	1.92968	0.000667578	GO	Bp: Regulation Of Complement Activation
Cortex	regulation of coagulation	61	1.92959	0.000187076	GO	Bp: Regulation Of Coagulation
Cortex	integrin activation	25	1.9286	0.000872722	GO	Bp: Integrin Activation
Cortex	T cell homeostasis	44	1.92815	0.000766369	GO	Bp: T Cell Homeostasis
Cortex	T-helper 1 cell differentiation	24	1.92662	0.00164153	GO	Bp: T-Helper 1 Cell Differentiation
Cortex	mast cell degranulation	43	1.92662	0.000580586	GO	Bp: Mast Cell Degranulation
Cortex	Legionellosis	49	1.9218	0.000252477	KEGG	Legionellosis
Cortex	CD8-positive, alpha-beta T cell differentiation	18	1.92156	0.00362973	GO	Bp: Cd8-Positive, Alpha-Beta T Cell Differentiation
Cortex	response to interleukin-17	22	1.92141	0.00212699	GO	Bp: Response To Interleukin-17
Cortex	mitotic spindle elongation	9	1.92105	0.000822577	GO	Bp: Mitotic Spindle Elongation
Cortex	negative regulation of wound healing	59	1.91937	0.000491254	GO	Bp: Negative Regulation Of Wound Healing
Cortex	glial cell proliferation	73	1.91862	0.000146362	GO	Bp: Glial Cell Proliferation
Cortex	TNFs bind their physiological receptors	22	1.91782	0.0037602	Reactome	Tnfs Bind Their Physiological Receptors
Cortex	negative regulation of tumor necrosis factor production	57	1.91781	0.000642401	GO	Bp: Negative Regulation Of Tumor Necrosis Factor Production
Cortex	positive regulation of humoral immune response	14	1.91757	0.00207143	GO	Bp: Positive Regulation Of Humoral Immune Response
Cortex	regulation of phagocytosis, engulfment	20	1.91691	0.000809038	GO	Bp: Regulation Of Phagocytosis, Engulfment
Cortex	positive regulation of endothelial cell migration	105	1.91682	1.66403e-05	GO	Bp: Positive Regulation Of Endothelial Cell Migration
Cortex	regulation of endothelial cell migration	161	1.91661	1.68276e-06	GO	Bp: Regulation Of Endothelial Cell Migration
Cortex	neutrophil mediated immunity	30	1.91613	0.0016628	GO	Bp: Neutrophil Mediated Immunity
Cortex	mannose binding	28	1.91612	0.00356239	GO	Mf: Mannose Binding
Cortex	positive regulation of CD8-positive, alpha-beta T cell activation	18	1.91607	0.0038989	GO	Bp: Positive Regulation Of Cd8-Positive, Alpha-Beta T Cell Activation
Cortex	dendritic cell migration	21	1.91598	0.00114152	GO	Bp: Dendritic Cell Migration
Cortex	JAK-STAT signaling pathway	122	1.91511	2.50106e-06	KEGG	Jak-Stat Signaling Pathway
Cortex	B cell activation involved in immune response	80	1.91367	0.000111353	GO	Bp: B Cell Activation Involved In Immune Response
Cortex	negative regulation of defense response	249	1.91363	9.67042e-09	GO	Bp: Negative Regulation Of Defense Response
Cortex	peptidase activator activity	48	1.9134	0.00207879	GO	Mf: Peptidase Activator Activity
Cortex	glial cell migration	66	1.91338	0.000692148	GO	Bp: Glial Cell Migration
Cortex	Initial triggering of complement	16	1.91312	0.00572363	Reactome	Initial Triggering Of Complement
Cortex	endothelial cell migration	210	1.91183	1.52558e-07	GO	Bp: Endothelial Cell Migration
Cortex	cell-cell adhesion mediated by integrin	18	1.91168	0.00394811	GO	Bp: Cell-Cell Adhesion Mediated By Integrin
Cortex	Virion - Flavivirus and Alphavirus	10	1.91147	0.00014456	KEGG	Virion - Flavivirus And Alphavirus
Cortex	defense response to virus	270	1.91135	5.03104e-09	GO	Bp: Defense Response To Virus
Cortex	defense response to symbiont	270	1.91135	5.03104e-09	GO	Bp: Defense Response To Symbiont
Cortex	regulation of macrophage chemotaxis	28	1.91049	0.00203982	GO	Bp: Regulation Of Macrophage Chemotaxis
Cortex	nitric oxide biosynthetic process	72	1.90996	0.000683686	GO	Bp: Nitric Oxide Biosynthetic Process
Cortex	TNFR2 non-canonical NF-kB pathway	88	1.90958	0.00049495	Reactome	Tnfr2 Non-Canonical Nf-Kb Pathway
Cortex	T cell receptor signaling pathway	113	1.90935	4.33848e-06	KEGG	T Cell Receptor Signaling Pathway
Cortex	Interleukin receptor SHC signaling	20	1.90858	0.00600244	Reactome	Interleukin Receptor Shc Signaling
Cortex	negative regulation of natural killer cell mediated immunity	28	1.90821	0.00203982	GO	Bp: Negative Regulation Of Natural Killer Cell Mediated Immunity
Cortex	negative regulation of natural killer cell mediated cytotoxicity	28	1.90821	0.00203982	GO	Bp: Negative Regulation Of Natural Killer Cell Mediated Cytotoxicity
Cortex	cellular response to interleukin-17	20	1.90799	0.000904947	GO	Bp: Cellular Response To Interleukin-17
Cortex	negative regulation of sequestering of calcium ion	107	1.9074	2.88744e-05	GO	Bp: Negative Regulation Of Sequestering Of Calcium Ion
Cortex	negative regulation of tumor necrosis factor superfamily cytokine production	58	1.90736	0.00089529	GO	Bp: Negative Regulation Of Tumor Necrosis Factor Superfamily Cytokine Production
Cortex	regulation of sequestering of calcium ion	108	1.90733	6.47015e-05	GO	Bp: Regulation Of Sequestering Of Calcium Ion
Cortex	antigen processing and presentation of endogenous peptide antigen	24	1.90681	0.00212017	GO	Bp: Antigen Processing And Presentation Of Endogenous Peptide Antigen
Cortex	antigen processing and presentation of endogenous peptide antigen via MHC class I	24	1.90681	0.00212017	GO	Bp: Antigen Processing And Presentation Of Endogenous Peptide Antigen Via Mhc Class I
Cortex	mast cell mediated immunity	45	1.90586	0.00102103	GO	Bp: Mast Cell Mediated Immunity
Cortex	toll-like receptor 9 signaling pathway	15	1.90578	0.00154378	GO	Bp: Toll-Like Receptor 9 Signaling Pathway
Cortex	positive regulation of bone resorption	25	1.90569	0.00138339	GO	Bp: Positive Regulation Of Bone Resorption
Cortex	release of sequestered calcium ion into cytosol	106	1.90545	5.35831e-05	GO	Bp: Release Of Sequestered Calcium Ion Into Cytosol
Cortex	regulation of defense response to virus by host	39	1.90461	0.00174067	GO	Bp: Regulation Of Defense Response To Virus By Host
Cortex	Activation of Matrix Metalloproteinases	20	1.90435	0.00600244	Reactome	Activation Of Matrix Metalloproteinases
Cortex	positive regulation of chromosome separation	26	1.90296	0.0020632	GO	Bp: Positive Regulation Of Chromosome Separation
Cortex	negative regulation of humoral immune response	15	1.90264	0.00163487	GO	Bp: Negative Regulation Of Humoral Immune Response
Cortex	negative regulation of innate immune response	90	1.90258	0.000150867	GO	Bp: Negative Regulation Of Innate Immune Response
Cortex	Interleukin-2 family signaling	32	1.90147	0.00243812	Reactome	Interleukin-2 Family Signaling
Cortex	regulation of cytokine-mediated signaling pathway	125	1.90056	3.80158e-05	GO	Bp: Regulation Of Cytokine-Mediated Signaling Pathway
Cortex	regulation of superoxide anion generation	25	1.90029	0.00150581	GO	Bp: Regulation Of Superoxide Anion Generation
Cortex	positive regulation of chemokine (C-X-C motif) ligand 2 production	15	1.90029	0.00169369	GO	Bp: Positive Regulation Of Chemokine (C-X-C Motif) Ligand 2 Production
Cortex	positive regulation of B cell differentiation	16	1.89968	0.00213239	GO	Bp: Positive Regulation Of B Cell Differentiation
Cortex	immunoglobulin production involved in immunoglobulin-mediated immune response	63	1.89894	0.000359836	GO	Bp: Immunoglobulin Production Involved In Immunoglobulin-Mediated Immune Response
Cortex	mitotic spindle midzone assembly	8	1.89825	0.000344057	GO	Bp: Mitotic Spindle Midzone Assembly
Cortex	FCGR activation	12	1.89767	0.0042227	Reactome	Fcgr Activation
Cortex	regulation of canonical NF-kappaB signal transduction	182	1.89622	1.81888e-06	GO	Bp: Regulation Of Canonical Nf-Kappab Signal Transduction
Cortex	CD4-positive, alpha-beta T cell lineage commitment	18	1.89611	0.00499756	GO	Bp: Cd4-Positive, Alpha-Beta T Cell Lineage Commitment
Cortex	CD4 receptor binding	10	1.89583	0.00229914	GO	Mf: Cd4 Receptor Binding
Cortex	regulation of extracellular matrix organization	60	1.89572	0.00130235	GO	Bp: Regulation Of Extracellular Matrix Organization
Cortex	sequestering of calcium ion	110	1.89539	8.58116e-05	GO	Bp: Sequestering Of Calcium Ion
Cortex	Cell-Cell communication	78	1.89422	0.000753393	Reactome	Cell-Cell Communication
Cortex	peptidyl-tyrosine phosphorylation	286	1.89397	4.72662e-09	GO	Bp: Peptidyl-Tyrosine Phosphorylation
Cortex	positive regulation of NF-kappaB transcription factor activity	134	1.89255	1.40562e-05	GO	Bp: Positive Regulation Of Nf-Kappab Transcription Factor Activity
Cortex	Phosphorylation of CD3 and TCR zeta chains	12	1.89214	0.0044984	Reactome	Phosphorylation Of Cd3 And Tcr Zeta Chains
Cortex	regulation of type I interferon production	117	1.89021	2.0362e-05	GO	Bp: Regulation Of Type I Interferon Production
Cortex	regulation of natural killer cell activation	56	1.89004	0.00114913	GO	Bp: Regulation Of Natural Killer Cell Activation
Cortex	positive regulation of lymphocyte chemotaxis	17	1.88957	0.00435076	GO	Bp: Positive Regulation Of Lymphocyte Chemotaxis
Cortex	positive regulation of cytosolic calcium ion concentration	156	1.88938	7.04117e-06	GO	Bp: Positive Regulation Of Cytosolic Calcium Ion Concentration
Cortex	Class A/1 (Rhodopsin-like receptors)	197	1.88929	7.27109e-07	Reactome	Class A/1 (Rhodopsin-Like Receptors)
Cortex	virus receptor activity	31	1.88917	0.00566096	GO	Mf: Virus Receptor Activity
Cortex	T cell activation via T cell receptor contact with antigen bound to MHC molecule on antigen presenting cell	9	1.88913	0.00170366	GO	Bp: T Cell Activation Via T Cell Receptor Contact With Antigen Bound To Mhc Molecule On Antigen Presenting Cell
Cortex	Elastic fibre formation	38	1.88902	0.00279739	Reactome	Elastic Fibre Formation
Cortex	type I interferon production	121	1.88862	4.87862e-05	GO	Bp: Type I Interferon Production
Cortex	negative regulation of leukocyte migration	42	1.88798	0.00198487	GO	Bp: Negative Regulation Of Leukocyte Migration
Cortex	regulation of hemostasis	59	1.88792	0.000975899	GO	Bp: Regulation Of Hemostasis
Cortex	regulation of cell adhesion mediated by integrin	46	1.88753	0.00221096	GO	Bp: Regulation Of Cell Adhesion Mediated By Integrin
Cortex	nucleotide-binding oligomerization domain containing 2 signaling pathway	18	1.88709	0.00554476	GO	Bp: Nucleotide-Binding Oligomerization Domain Containing 2 Signaling Pathway
Cortex	Virion - Ebolavirus, Lyssavirus and Morbillivirus	15	1.88609	0.00127041	KEGG	Virion - Ebolavirus, Lyssavirus And Morbillivirus
Cortex	negative regulation of B cell activation	35	1.88532	0.00235107	GO	Bp: Negative Regulation Of B Cell Activation
Cortex	negative regulation of lymphocyte differentiation	53	1.88381	0.00212072	GO	Bp: Negative Regulation Of Lymphocyte Differentiation
Cortex	positive regulation of canonical NF-kappaB signal transduction	121	1.88346	5.4034e-05	GO	Bp: Positive Regulation Of Canonical Nf-Kappab Signal Transduction
Cortex	positive regulation of monocyte differentiation	8	1.88324	0.000544986	GO	Bp: Positive Regulation Of Monocyte Differentiation
Cortex	positive regulation of mast cell activation	25	1.88188	0.00208882	GO	Bp: Positive Regulation Of Mast Cell Activation
Cortex	peptidyl-tyrosine modification	288	1.88118	7.31543e-09	GO	Bp: Peptidyl-Tyrosine Modification
Cortex	positive regulation of response to wounding	71	1.88093	0.000767514	GO	Bp: Positive Regulation Of Response To Wounding
Cortex	cargo receptor activity	74	1.88085	0.00207235	GO	Mf: Cargo Receptor Activity
Cortex	regulation of blood coagulation	57	1.87941	0.00129894	GO	Bp: Regulation Of Blood Coagulation
Cortex	positive regulation of cellular extravasation	21	1.87926	0.00220982	GO	Bp: Positive Regulation Of Cellular Extravasation
Cortex	Apoptosis	124	1.87919	1.17885e-05	KEGG	Apoptosis
Cortex	extracellular matrix assembly	44	1.87883	0.00179911	GO	Bp: Extracellular Matrix Assembly
Cortex	spindle checkpoint signaling	43	1.87821	0.00160113	GO	Bp: Spindle Checkpoint Signaling
Cortex	antibody-dependent cellular cytotoxicity	14	1.87781	0.00469287	GO	Bp: Antibody-Dependent Cellular Cytotoxicity
Cortex	receptor signaling pathway via STAT	139	1.87628	1.78855e-05	GO	Bp: Receptor Signaling Pathway Via Stat
Cortex	dendritic cell chemotaxis	16	1.87605	0.00309937	GO	Bp: Dendritic Cell Chemotaxis
Cortex	monocyte differentiation	27	1.87548	0.00268635	GO	Bp: Monocyte Differentiation
Cortex	growth factor binding	133	1.87517	0.000118462	GO	Mf: Growth Factor Binding
Cortex	basement membrane organization	40	1.87355	0.00306158	GO	Bp: Basement Membrane Organization
Cortex	negative T cell selection	15	1.87306	0.00267658	GO	Bp: Negative T Cell Selection
Cortex	homotypic cell-cell adhesion	79	1.87305	0.000746499	GO	Bp: Homotypic Cell-Cell Adhesion
Cortex	Cellular senescence	151	1.87303	1.67797e-06	KEGG	Cellular Senescence
Cortex	APICAL JUNCTION	180	1.8716	2.12073e-07	Hallmarks	Apical Junction
Cortex	exogenous protein binding	33	1.87105	0.00936996	GO	Mf: Exogenous Protein Binding
Cortex	antigen processing and presentation via MHC class Ib	24	1.8708	0.00365456	GO	Bp: Antigen Processing And Presentation Via Mhc Class Ib
Cortex	Virion - Herpesvirus	10	1.87068	0.000385242	KEGG	Virion - Herpesvirus
Cortex	response to macrophage colony-stimulating factor	12	1.87047	0.00235404	GO	Bp: Response To Macrophage Colony-Stimulating Factor
Cortex	cellular response to macrophage colony-stimulating factor stimulus	12	1.87047	0.00235404	GO	Bp: Cellular Response To Macrophage Colony-Stimulating Factor Stimulus
Cortex	regulation of transforming growth factor beta1 production	11	1.87036	0.00144244	GO	Bp: Regulation Of Transforming Growth Factor Beta1 Production
Cortex	phospholipase activator activity	15	1.86999	0.0115956	GO	Mf: Phospholipase Activator Activity
Cortex	regulation of nitric oxide metabolic process	64	1.86933	0.000630558	GO	Bp: Regulation Of Nitric Oxide Metabolic Process
Cortex	regulation of syncytium formation by plasma membrane fusion	30	1.86916	0.00368228	GO	Bp: Regulation Of Syncytium Formation By Plasma Membrane Fusion
Cortex	negative regulation of interleukin-17 production	16	1.86889	0.00359021	GO	Bp: Negative Regulation Of Interleukin-17 Production
Cortex	epithelial cell migration	300	1.86882	4.72662e-09	GO	Bp: Epithelial Cell Migration
Cortex	regulation of apoptotic cell clearance	8	1.86845	0.000975899	GO	Bp: Regulation Of Apoptotic Cell Clearance
Cortex	Acute myeloid leukemia	64	1.86799	0.000249793	KEGG	Acute Myeloid Leukemia
Cortex	interleukin-8 production	67	1.86767	0.000855532	GO	Bp: Interleukin-8 Production
Cortex	regulation of nitric oxide biosynthetic process	61	1.86743	0.000728936	GO	Bp: Regulation Of Nitric Oxide Biosynthetic Process
Cortex	regulation of epithelial cell migration	230	1.86729	1.03899e-07	GO	Bp: Regulation Of Epithelial Cell Migration
Cortex	NK T cell differentiation	14	1.86729	0.00549266	GO	Bp: Nk T Cell Differentiation
Cortex	CD4-positive, CD25-positive, alpha-beta regulatory T cell differentiation	10	1.86627	0.00197807	GO	Bp: Cd4-Positive, Cd25-Positive, Alpha-Beta Regulatory T Cell Differentiation
Cortex	Virion - Human immunodeficiency virus	9	1.86546	0.00139966	KEGG	Virion - Human Immunodeficiency Virus
Cortex	MHC class II biosynthetic process	14	1.86541	0.00557887	GO	Bp: Mhc Class Ii Biosynthetic Process
Cortex	collagen biosynthetic process	59	1.86458	0.00146809	GO	Bp: Collagen Biosynthetic Process
Cortex	positive regulation of T cell apoptotic process	15	1.86418	0.00301164	GO	Bp: Positive Regulation Of T Cell Apoptotic Process
Cortex	negative regulation of myoblast differentiation	28	1.86351	0.00411552	GO	Bp: Negative Regulation Of Myoblast Differentiation
Cortex	Fc gamma R-mediated phagocytosis	85	1.86311	4.32758e-05	KEGG	Fc Gamma R-Mediated Phagocytosis
Cortex	platelet activation	87	1.8628	0.000491254	GO	Bp: Platelet Activation
Cortex	T cell chemotaxis	20	1.86248	0.00218798	GO	Bp: T Cell Chemotaxis
Cortex	CD4-positive or CD8-positive, alpha-beta T cell lineage commitment	22	1.86221	0.00552158	GO	Bp: Cd4-Positive Or Cd8-Positive, Alpha-Beta T Cell Lineage Commitment
Cortex	negative thymic T cell selection	14	1.86201	0.00557887	GO	Bp: Negative Thymic T Cell Selection
Cortex	mitotic spindle checkpoint signaling	41	1.862	0.00398585	GO	Bp: Mitotic Spindle Checkpoint Signaling
Cortex	chemokine (C-X-C motif) ligand 2 production	25	1.86197	0.00284545	GO	Bp: Chemokine (C-X-C Motif) Ligand 2 Production
Cortex	regulation of chemokine (C-X-C motif) ligand 2 production	25	1.86197	0.00284545	GO	Bp: Regulation Of Chemokine (C-X-C Motif) Ligand 2 Production
Cortex	positive regulation of chromosome segregation	26	1.86181	0.00440321	GO	Bp: Positive Regulation Of Chromosome Segregation
Cortex	production of molecular mediator involved in inflammatory response	83	1.86117	0.000326066	GO	Bp: Production Of Molecular Mediator Involved In Inflammatory Response
Cortex	Platelet activation, signaling and aggregation	221	1.86097	7.27109e-07	Reactome	Platelet Activation, Signaling And Aggregation
Cortex	T cell cytokine production	38	1.86082	0.00204282	GO	Bp: T Cell Cytokine Production
Cortex	extrinsic apoptotic signaling pathway	217	1.86082	5.52946e-07	GO	Bp: Extrinsic Apoptotic Signaling Pathway
Cortex	positive regulation of nitric oxide metabolic process	44	1.86047	0.00239879	GO	Bp: Positive Regulation Of Nitric Oxide Metabolic Process
Cortex	positive regulation of vascular endothelial growth factor production	24	1.86012	0.00447732	GO	Bp: Positive Regulation Of Vascular Endothelial Growth Factor Production
Cortex	positive regulation of T-helper 1 type immune response	19	1.86001	0.00273449	GO	Bp: Positive Regulation Of T-Helper 1 Type Immune Response
Cortex	acute-phase response	32	1.85929	0.00483867	GO	Bp: Acute-Phase Response
Cortex	regulation of monocyte differentiation	16	1.85909	0.00401223	GO	Bp: Regulation Of Monocyte Differentiation
Cortex	defense response to Gram-negative bacterium	59	1.85822	0.00163969	GO	Bp: Defense Response To Gram-Negative Bacterium
Cortex	positive regulation of fibroblast proliferation	70	1.85727	0.00109379	GO	Bp: Positive Regulation Of Fibroblast Proliferation
Cortex	positive regulation of release of sequestered calcium ion into cytosol	34	1.85655	0.00434781	GO	Bp: Positive Regulation Of Release Of Sequestered Calcium Ion Into Cytosol
Cortex	positive regulation of lymphocyte apoptotic process	19	1.8564	0.00278952	GO	Bp: Positive Regulation Of Lymphocyte Apoptotic Process
Cortex	Viral carcinogenesis	159	1.85621	7.47055e-07	KEGG	Viral Carcinogenesis
Cortex	positive regulation of nervous system process	37	1.85486	0.00318065	GO	Bp: Positive Regulation Of Nervous System Process
Cortex	regulation of release of sequestered calcium ion into cytosol	69	1.85377	0.000636621	GO	Bp: Regulation Of Release Of Sequestered Calcium Ion Into Cytosol
Cortex	wound healing involved in inflammatory response	11	1.85365	0.00203982	GO	Bp: Wound Healing Involved In Inflammatory Response
Cortex	type 2 immune response	39	1.85321	0.00415677	GO	Bp: Type 2 Immune Response
Cortex	innate immune response activating cell surface receptor signaling pathway	71	1.85188	0.00122502	GO	Bp: Innate Immune Response Activating Cell Surface Receptor Signaling Pathway
Cortex	receptor signaling pathway via JAK-STAT	133	1.85102	5.35831e-05	GO	Bp: Receptor Signaling Pathway Via Jak-Stat
Cortex	natural killer cell differentiation	31	1.85097	0.00712064	GO	Bp: Natural Killer Cell Differentiation
Cortex	natural killer cell proliferation	27	1.8508	0.00366805	GO	Bp: Natural Killer Cell Proliferation
Cortex	negative regulation of T cell differentiation	46	1.84917	0.0038989	GO	Bp: Negative Regulation Of T Cell Differentiation
Cortex	positive regulation of GTPase activity	238	1.84744	2.25052e-07	GO	Bp: Positive Regulation Of Gtpase Activity
Cortex	CD8 receptor binding	14	1.84676	0.0154188	GO	Mf: Cd8 Receptor Binding
Cortex	immunoglobulin receptor binding	14	1.84583	0.0154461	GO	Mf: Immunoglobulin Receptor Binding
Cortex	positive regulation of homotypic cell-cell adhesion	13	1.84566	0.0037893	GO	Bp: Positive Regulation Of Homotypic Cell-Cell Adhesion
Cortex	alpha-beta T cell lineage commitment	20	1.84553	0.00276047	GO	Bp: Alpha-Beta T Cell Lineage Commitment
Cortex	regulation of superoxide metabolic process	31	1.84408	0.00766787	GO	Bp: Regulation Of Superoxide Metabolic Process
Cortex	regulation of B cell receptor signaling pathway	15	1.84398	0.00437235	GO	Bp: Regulation Of B Cell Receptor Signaling Pathway
Cortex	Crosslinking of collagen fibrils	14	1.84388	0.0111116	Reactome	Crosslinking Of Collagen Fibrils
Cortex	positive regulation of nitric oxide biosynthetic process	42	1.84345	0.0037528	GO	Bp: Positive Regulation Of Nitric Oxide Biosynthetic Process
Cortex	immune system development	209	1.8424	1.59985e-06	GO	Bp: Immune System Development
Cortex	negative regulation of interleukin-12 production	16	1.84224	0.00529947	GO	Bp: Negative Regulation Of Interleukin-12 Production
Cortex	negative regulation of interleukin-10 production	17	1.84219	0.00973298	GO	Bp: Negative Regulation Of Interleukin-10 Production
Cortex	Yersinia infection	122	1.84155	2.01087e-05	KEGG	Yersinia Infection
Cortex	regulation of MAP kinase activity	180	1.84092	8.19191e-06	GO	Bp: Regulation Of Map Kinase Activity
Cortex	activation of cysteine-type endopeptidase activity involved in apoptotic process	68	1.84076	0.00198046	GO	Bp: Activation Of Cysteine-Type Endopeptidase Activity Involved In Apoptotic Process
Cortex	CD8-positive, alpha-beta T cell proliferation	19	1.83971	0.00362973	GO	Bp: Cd8-Positive, Alpha-Beta T Cell Proliferation
Cortex	regulation of CD8-positive, alpha-beta T cell proliferation	19	1.83971	0.00362973	GO	Bp: Regulation Of Cd8-Positive, Alpha-Beta T Cell Proliferation
Cortex	regulation of collagen metabolic process	57	1.8388	0.00278534	GO	Bp: Regulation Of Collagen Metabolic Process
Cortex	positive regulation of smooth muscle cell migration	65	1.83824	0.000568721	GO	Bp: Positive Regulation Of Smooth Muscle Cell Migration
Cortex	response to peptidoglycan	14	1.83785	0.00693305	GO	Bp: Response To Peptidoglycan
Cortex	natural killer cell lectin-like receptor binding	21	1.83761	0.012548	GO	Mf: Natural Killer Cell Lectin-Like Receptor Binding
Cortex	APOPTOSIS	149	1.83756	5.61159e-06	Hallmarks	Apoptosis
Cortex	Cell junction organization	64	1.83643	0.00299154	Reactome	Cell Junction Organization
Cortex	lipase activator activity	18	1.83633	0.0216349	GO	Mf: Lipase Activator Activity
Cortex	positive regulation of epithelial cell migration	155	1.83504	3.19259e-05	GO	Bp: Positive Regulation Of Epithelial Cell Migration
Cortex	positive regulation of interleukin-8 production	51	1.8347	0.00454853	GO	Bp: Positive Regulation Of Interleukin-8 Production
Cortex	collagen binding	66	1.83426	0.00566096	GO	Mf: Collagen Binding
Cortex	negative regulation of nuclear division	54	1.8338	0.00383967	GO	Bp: Negative Regulation Of Nuclear Division
Cortex	E2F TARGETS	180	1.8325	7.57541e-07	Hallmarks	E2f Targets
Cortex	death receptor activity	11	1.83245	0.0101361	GO	Mf: Death Receptor Activity
Cortex	antigen processing and presentation of peptide antigen via MHC class Ib	21	1.83049	0.00444407	GO	Bp: Antigen Processing And Presentation Of Peptide Antigen Via Mhc Class Ib
Cortex	toll-like receptor 3 signaling pathway	28	1.83046	0.0066299	GO	Bp: Toll-Like Receptor 3 Signaling Pathway
Cortex	interleukin-13 production	28	1.8304	0.0066299	GO	Bp: Interleukin-13 Production
Cortex	regulation of interleukin-13 production	28	1.8304	0.0066299	GO	Bp: Regulation Of Interleukin-13 Production
Cortex	positive regulation of syncytium formation by plasma membrane fusion	24	1.82881	0.0066299	GO	Bp: Positive Regulation Of Syncytium Formation By Plasma Membrane Fusion
Cortex	superoxide metabolic process	60	1.82879	0.00379253	GO	Bp: Superoxide Metabolic Process
Cortex	neutrophil apoptotic process	11	1.82782	0.00320192	GO	Bp: Neutrophil Apoptotic Process
Cortex	Platelet activation	110	1.8274	5.79204e-05	KEGG	Platelet Activation
Cortex	Hepatitis B	141	1.82698	4.73802e-06	KEGG	Hepatitis B
Cortex	Molecules associated with elastic fibres	31	1.8266	0.0100786	Reactome	Molecules Associated With Elastic Fibres
Cortex	positive regulation of blood vessel endothelial cell migration	55	1.8265	0.00266489	GO	Bp: Positive Regulation Of Blood Vessel Endothelial Cell Migration
Cortex	positive regulation of regulatory T cell differentiation	17	1.82646	0.011842	GO	Bp: Positive Regulation Of Regulatory T Cell Differentiation
Cortex	positive regulation of macrophage activation	24	1.82638	0.00689435	GO	Bp: Positive Regulation Of Macrophage Activation
Cortex	cellular defense response	14	1.8261	0.00769566	GO	Bp: Cellular Defense Response
Cortex	positive regulation of pattern recognition receptor signaling pathway	61	1.82562	0.00164153	GO	Bp: Positive Regulation Of Pattern Recognition Receptor Signaling Pathway
Cortex	regulation of transforming growth factor beta production	36	1.82417	0.00558672	GO	Bp: Regulation Of Transforming Growth Factor Beta Production
Cortex	response to amyloid-beta	36	1.82292	0.00566846	GO	Bp: Response To Amyloid-Beta
Cortex	mitotic spindle assembly checkpoint signaling	39	1.82113	0.00729994	GO	Bp: Mitotic Spindle Assembly Checkpoint Signaling
Cortex	spindle assembly checkpoint signaling	39	1.82113	0.00729994	GO	Bp: Spindle Assembly Checkpoint Signaling
Cortex	morphogenesis of an endothelium	18	1.82077	0.0129482	GO	Bp: Morphogenesis Of An Endothelium
Cortex	endothelial tube morphogenesis	18	1.82077	0.0129482	GO	Bp: Endothelial Tube Morphogenesis
Cortex	regulation of mitotic sister chromatid segregation	48	1.81997	0.00717201	GO	Bp: Regulation Of Mitotic Sister Chromatid Segregation
Cortex	regulation of trophoblast cell migration	16	1.81979	0.00752955	GO	Bp: Regulation Of Trophoblast Cell Migration
Cortex	cellular response to interleukin-4	28	1.81964	0.00769231	GO	Bp: Cellular Response To Interleukin-4
Cortex	positive regulation of protein serine/threonine kinase activity	179	1.81937	1.55193e-05	GO	Bp: Positive Regulation Of Protein Serine/Threonine Kinase Activity
Cortex	negative regulation of response to wounding	81	1.81918	0.000810087	GO	Bp: Negative Regulation Of Response To Wounding
Cortex	positive regulation of antigen processing and presentation	9	1.81839	0.00659922	GO	Bp: Positive Regulation Of Antigen Processing And Presentation
Cortex	leukocyte aggregation	16	1.81726	0.00777954	GO	Bp: Leukocyte Aggregation
Cortex	phagocytosis, recognition	22	1.81401	0.0101884	GO	Bp: Phagocytosis, Recognition
Cortex	natural killer cell tolerance induction	13	1.81388	0.00602219	GO	Bp: Natural Killer Cell Tolerance Induction
Cortex	antigen processing and presentation of exogenous peptide antigen via MHC class Ib	15	1.81331	0.0077748	GO	Bp: Antigen Processing And Presentation Of Exogenous Peptide Antigen Via Mhc Class Ib
Cortex	lipopolysaccharide binding	28	1.81283	0.0134266	GO	Mf: Lipopolysaccharide Binding
Cortex	trophoblast cell migration	17	1.81262	0.0129369	GO	Bp: Trophoblast Cell Migration
Cortex	regulation of mitotic sister chromatid separation	50	1.8122	0.00368228	GO	Bp: Regulation Of Mitotic Sister Chromatid Separation
Cortex	Lipid and atherosclerosis	181	1.81208	2.8949e-06	KEGG	Lipid And Atherosclerosis
Cortex	platelet aggregation	51	1.81192	0.00658968	GO	Bp: Platelet Aggregation
Cortex	regulation of JUN kinase activity	65	1.8118	0.000814561	GO	Bp: Regulation Of Jun Kinase Activity
Cortex	chromosome condensation	26	1.81102	0.00926512	GO	Bp: Chromosome Condensation
Cortex	regulation of humoral immune response mediated by circulating immunoglobulin	16	1.81055	0.00853947	GO	Bp: Regulation Of Humoral Immune Response Mediated By Circulating Immunoglobulin
Cortex	detection of external biotic stimulus	23	1.80951	0.00602634	GO	Bp: Detection Of External Biotic Stimulus
Cortex	negative regulation of leukocyte degranulation	11	1.80802	0.00415677	GO	Bp: Negative Regulation Of Leukocyte Degranulation
Cortex	positive regulation of wound healing	54	1.8064	0.00519737	GO	Bp: Positive Regulation Of Wound Healing
Cortex	pyroptosis	34	1.80574	0.00901577	GO	Bp: Pyroptosis
Cortex	regulation of macrophage apoptotic process	9	1.80529	0.008144	GO	Bp: Regulation Of Macrophage Apoptotic Process
Cortex	cell junction disassembly	26	1.80221	0.00994516	GO	Bp: Cell Junction Disassembly
Cortex	negative regulation of myeloid leukocyte mediated immunity	10	1.80179	0.00632637	GO	Bp: Negative Regulation Of Myeloid Leukocyte Mediated Immunity
Cortex	chemokine binding	31	1.80173	0.0203558	GO	Mf: Chemokine Binding
Cortex	CXCR chemokine receptor binding	10	1.80173	0.0123041	GO	Mf: Cxcr Chemokine Receptor Binding
Cortex	Deposition of new CENPA-containing nucleosomes at the centromere	25	1.80119	0.0251785	Reactome	Deposition Of New Cenpa-Containing Nucleosomes At The Centromere
Cortex	Nucleosome assembly	25	1.80119	0.0251785	Reactome	Nucleosome Assembly
Cortex	gamma-delta T cell activation	19	1.80053	0.00603461	GO	Bp: Gamma-Delta T Cell Activation
Cortex	negative regulation of T cell apoptotic process	25	1.79947	0.00614613	GO	Bp: Negative Regulation Of T Cell Apoptotic Process
Cortex	nitric oxide metabolic process	77	1.7989	0.00173793	GO	Bp: Nitric Oxide Metabolic Process
Cortex	mitotic sister chromatid separation	52	1.79847	0.00447732	GO	Bp: Mitotic Sister Chromatid Separation
Cortex	Interleukin-6 family signaling	19	1.79823	0.0177881	Reactome	Interleukin-6 Family Signaling
Cortex	Cell cycle	141	1.79764	1.07487e-05	KEGG	Cell Cycle
Cortex	negative regulation of cell motility	290	1.79744	3.27207e-07	GO	Bp: Negative Regulation Of Cell Motility
Cortex	protein phosphorylated amino acid binding	63	1.79735	0.0105607	GO	Mf: Protein Phosphorylated Amino Acid Binding
Cortex	beta-2-microglobulin binding	15	1.79698	0.0310128	GO	Mf: Beta-2-Microglobulin Binding
Cortex	Human immunodeficiency virus 1 infection	177	1.79644	4.73802e-06	KEGG	Human Immunodeficiency Virus 1 Infection
Cortex	interleukin-1 alpha production	9	1.79619	0.00929552	GO	Bp: Interleukin-1 Alpha Production
Cortex	regulation of interleukin-1 alpha production	9	1.79619	0.00929552	GO	Bp: Regulation Of Interleukin-1 Alpha Production
Cortex	heterophilic cell-cell adhesion via plasma membrane cell adhesion molecules	46	1.79541	0.00712064	GO	Bp: Heterophilic Cell-Cell Adhesion Via Plasma Membrane Cell Adhesion Molecules
Cortex	negative regulation of inflammatory response	136	1.79532	0.000203204	GO	Bp: Negative Regulation Of Inflammatory Response
Cortex	positive regulation of miRNA transcription	51	1.79517	0.00764774	GO	Bp: Positive Regulation Of Mirna Transcription
Cortex	positive regulation of phagocytosis, engulfment	17	1.79509	0.0153448	GO	Bp: Positive Regulation Of Phagocytosis, Engulfment
Cortex	positive regulation of membrane invagination	17	1.79509	0.0153448	GO	Bp: Positive Regulation Of Membrane Invagination
Cortex	peptidase regulator activity	163	1.79426	0.000122149	GO	Mf: Peptidase Regulator Activity
Cortex	negative regulation of sister chromatid segregation	41	1.79424	0.0106291	GO	Bp: Negative Regulation Of Sister Chromatid Segregation
Cortex	negative regulation of mitotic sister chromatid segregation	41	1.79424	0.0106291	GO	Bp: Negative Regulation Of Mitotic Sister Chromatid Segregation
Cortex	negative regulation of mitotic metaphase/anaphase transition	41	1.79424	0.0106291	GO	Bp: Negative Regulation Of Mitotic Metaphase/Anaphase Transition
Cortex	negative regulation of mitotic sister chromatid separation	41	1.79424	0.0106291	GO	Bp: Negative Regulation Of Mitotic Sister Chromatid Separation
Cortex	positive regulation of macrophage differentiation	14	1.79302	0.0118463	GO	Bp: Positive Regulation Of Macrophage Differentiation
Cortex	reactive nitrogen species metabolic process	79	1.79241	0.00292362	GO	Bp: Reactive Nitrogen Species Metabolic Process
Cortex	negative regulation of coagulation	40	1.79229	0.00944041	GO	Bp: Negative Regulation Of Coagulation
Cortex	regulation of cell shape	134	1.7918	0.000187076	GO	Bp: Regulation Of Cell Shape
Cortex	fibronectin binding	33	1.79132	0.021584	GO	Mf: Fibronectin Binding
Cortex	regulation of collagen biosynthetic process	49	1.79071	0.00797084	GO	Bp: Regulation Of Collagen Biosynthetic Process
Cortex	interferon-mediated signaling pathway	69	1.78996	0.00188102	GO	Bp: Interferon-Mediated Signaling Pathway
Cortex	protection from natural killer cell mediated cytotoxicity	17	1.78976	0.0157619	GO	Bp: Protection From Natural Killer Cell Mediated Cytotoxicity
Cortex	Formation of Fibrin Clot (Clotting Cascade)	28	1.78936	0.0157865	Reactome	Formation Of Fibrin Clot (Clotting Cascade)
Cortex	positive regulation of smooth muscle cell proliferation	105	1.78873	0.000483615	GO	Bp: Positive Regulation Of Smooth Muscle Cell Proliferation
Cortex	negative regulation of myeloid leukocyte differentiation	50	1.78868	0.00559351	GO	Bp: Negative Regulation Of Myeloid Leukocyte Differentiation
Cortex	regulation of dendritic cell chemotaxis	10	1.78851	0.00770167	GO	Bp: Regulation Of Dendritic Cell Chemotaxis
Cortex	Toll-like Receptor Cascades	129	1.78845	0.000230072	Reactome	Toll-Like Receptor Cascades
Cortex	regulation of endothelial cell apoptotic process	51	1.7883	0.00796139	GO	Bp: Regulation Of Endothelial Cell Apoptotic Process
Cortex	membrane protein ectodomain proteolysis	41	1.78823	0.0123137	GO	Bp: Membrane Protein Ectodomain Proteolysis
Cortex	MyD88-dependent toll-like receptor signaling pathway	14	1.78794	0.0126973	GO	Bp: Myd88-Dependent Toll-Like Receptor Signaling Pathway
Cortex	positive regulation of JUN kinase activity	49	1.78785	0.00814131	GO	Bp: Positive Regulation Of Jun Kinase Activity
Cortex	Interleukin-2 signaling	10	1.7878	0.0129661	Reactome	Interleukin-2 Signaling
Cortex	substrate-dependent cell migration	28	1.78778	0.0116072	GO	Bp: Substrate-Dependent Cell Migration
Cortex	Downstream TCR signaling	80	1.78764	0.00586361	Reactome	Downstream Tcr Signaling
Cortex	T cell lineage commitment	26	1.7874	0.0118954	GO	Bp: T Cell Lineage Commitment
Cortex	immunological synapse formation	15	1.78724	0.0110349	GO	Bp: Immunological Synapse Formation
Cortex	positive regulation of defense response to virus by host	28	1.78714	0.0119023	GO	Bp: Positive Regulation Of Defense Response To Virus By Host
Cortex	Antigen processing-Cross presentation	76	1.787	0.0042227	Reactome	Antigen Processing-Cross Presentation
Cortex	fibroblast proliferation	133	1.7865	0.000232565	GO	Bp: Fibroblast Proliferation
Cortex	negative regulation of B cell mediated immunity	14	1.78649	0.0131074	GO	Bp: Negative Regulation Of B Cell Mediated Immunity
Cortex	negative regulation of immunoglobulin mediated immune response	14	1.78649	0.0131074	GO	Bp: Negative Regulation Of Immunoglobulin Mediated Immune Response
Cortex	O-glycosylation of TSR domain-containing proteins	31	1.78611	0.0154117	Reactome	O-Glycosylation Of Tsr Domain-Containing Proteins
Cortex	regulation of T cell chemotaxis	14	1.78594	0.0132826	GO	Bp: Regulation Of T Cell Chemotaxis
Cortex	Efferocytosis	152	1.78519	1.39638e-05	KEGG	Efferocytosis
Cortex	positive regulation of phospholipase activity	40	1.78484	0.00998567	GO	Bp: Positive Regulation Of Phospholipase Activity
Cortex	negative regulation of alpha-beta T cell activation	43	1.78463	0.0069729	GO	Bp: Negative Regulation Of Alpha-Beta T Cell Activation
Cortex	regulation of MHC class II biosynthetic process	13	1.78436	0.00838485	GO	Bp: Regulation Of Mhc Class Ii Biosynthetic Process
Cortex	macrophage apoptotic process	10	1.78327	0.00840606	GO	Bp: Macrophage Apoptotic Process
Cortex	negative regulation of cell migration	279	1.78255	6.34398e-07	GO	Bp: Negative Regulation Of Cell Migration
Cortex	nucleotide-binding oligomerization domain containing signaling pathway	20	1.78225	0.00664776	GO	Bp: Nucleotide-Binding Oligomerization Domain Containing Signaling Pathway
Cortex	antigen processing and presentation of endogenous peptide antigen via MHC class Ib	20	1.78182	0.00664776	GO	Bp: Antigen Processing And Presentation Of Endogenous Peptide Antigen Via Mhc Class Ib
Cortex	antigen processing and presentation of endogenous peptide antigen via MHC class I via ER pathway	20	1.78182	0.00664776	GO	Bp: Antigen Processing And Presentation Of Endogenous Peptide Antigen Via Mhc Class I Via Er Pathway
Cortex	regulation of gamma-delta T cell differentiation	13	1.77989	0.00901577	GO	Bp: Regulation Of Gamma-Delta T Cell Differentiation
Cortex	regulation of gamma-delta T cell activation	13	1.77989	0.00901577	GO	Bp: Regulation Of Gamma-Delta T Cell Activation
Cortex	hyaluronan metabolic process	34	1.7797	0.0133432	GO	Bp: Hyaluronan Metabolic Process
Cortex	regulation of cytokine production involved in inflammatory response	51	1.77898	0.00860944	GO	Bp: Regulation Of Cytokine Production Involved In Inflammatory Response
Cortex	T-helper cell lineage commitment	15	1.77887	0.0115214	GO	Bp: T-Helper Cell Lineage Commitment
Cortex	tissue remodeling	195	1.77851	1.90177e-05	GO	Bp: Tissue Remodeling
Cortex	extracellular matrix disassembly	32	1.77825	0.0122205	GO	Bp: Extracellular Matrix Disassembly
Cortex	NCAM signaling for neurite out-growth	29	1.77778	0.0275419	Reactome	Ncam Signaling For Neurite Out-Growth
Cortex	CARD domain binding	14	1.77622	0.038817	GO	Mf: Card Domain Binding
Cortex	hepatocyte proliferation	31	1.77597	0.0163432	GO	Bp: Hepatocyte Proliferation
Cortex	epithelial cell proliferation involved in liver morphogenesis	31	1.77597	0.0163432	GO	Bp: Epithelial Cell Proliferation Involved In Liver Morphogenesis
Cortex	regulation of T cell cytokine production	29	1.77577	0.0101884	GO	Bp: Regulation Of T Cell Cytokine Production
Cortex	Platelet degranulation	106	1.77551	0.00187482	Reactome	Platelet Degranulation
Cortex	cellular response to vascular endothelial growth factor stimulus	60	1.77491	0.00822423	GO	Bp: Cellular Response To Vascular Endothelial Growth Factor Stimulus
Cortex	negative regulation of CD4-positive, alpha-beta T cell activation	32	1.77334	0.0129482	GO	Bp: Negative Regulation Of Cd4-Positive, Alpha-Beta T Cell Activation
Cortex	regulation of attachment of spindle microtubules to kinetochore	18	1.7731	0.0231296	GO	Bp: Regulation Of Attachment Of Spindle Microtubules To Kinetochore
Cortex	Common Pathway of Fibrin Clot Formation	18	1.77242	0.0400222	Reactome	Common Pathway Of Fibrin Clot Formation
Cortex	positive regulation of miRNA metabolic process	56	1.7723	0.00669576	GO	Bp: Positive Regulation Of Mirna Metabolic Process
Cortex	metalloendopeptidase activity	86	1.77111	0.00620673	GO	Mf: Metalloendopeptidase Activity
Cortex	antifungal innate immune response	18	1.771	0.0234636	GO	Bp: Antifungal Innate Immune Response
Cortex	positive regulation of type I interferon production	72	1.7698	0.00646356	GO	Bp: Positive Regulation Of Type I Interferon Production
Cortex	positive regulation of interleukin-13 production	24	1.76976	0.0159863	GO	Bp: Positive Regulation Of Interleukin-13 Production
Cortex	endothelial cell apoptotic process	54	1.76938	0.00893378	GO	Bp: Endothelial Cell Apoptotic Process
Cortex	positive regulation of reactive oxygen species metabolic process	75	1.76903	0.0038493	GO	Bp: Positive Regulation Of Reactive Oxygen Species Metabolic Process
Cortex	Transcriptional misregulation in cancer	152	1.76895	1.84548e-05	KEGG	Transcriptional Misregulation In Cancer
Cortex	negative regulation of mast cell activation	12	1.7687	0.0125469	GO	Bp: Negative Regulation Of Mast Cell Activation
Cortex	regulation of cell-matrix adhesion	118	1.76777	0.00084703	GO	Bp: Regulation Of Cell-Matrix Adhesion
Cortex	negative regulation of type I interferon production	42	1.7673	0.0120421	GO	Bp: Negative Regulation Of Type I Interferon Production
Cortex	extrinsic apoptotic signaling pathway via death domain receptors	77	1.76723	0.00284545	GO	Bp: Extrinsic Apoptotic Signaling Pathway Via Death Domain Receptors
Cortex	Response to elevated platelet cytosolic Ca2+	110	1.76686	0.00208892	Reactome	Response To Elevated Platelet Cytosolic Ca2+
Cortex	Nervous system development	232	1.76654	1.50451e-05	Reactome	Nervous System Development
Cortex	antibacterial humoral response	49	1.76582	0.0110671	GO	Bp: Antibacterial Humoral Response
Cortex	regulation of cellular extravasation	41	1.7654	0.0158	GO	Bp: Regulation Of Cellular Extravasation
Cortex	opsonin binding	12	1.76529	0.0427369	GO	Mf: Opsonin Binding
Cortex	positive regulation of morphogenesis of an epithelium	37	1.76518	0.0112202	GO	Bp: Positive Regulation Of Morphogenesis Of An Epithelium
Cortex	positive regulation of extrinsic apoptotic signaling pathway	60	1.76502	0.00994516	GO	Bp: Positive Regulation Of Extrinsic Apoptotic Signaling Pathway
Cortex	dendritic cell antigen processing and presentation	10	1.76499	0.0106271	GO	Bp: Dendritic Cell Antigen Processing And Presentation
Cortex	negative regulation of myeloid cell differentiation	80	1.76412	0.0021913	GO	Bp: Negative Regulation Of Myeloid Cell Differentiation
Cortex	DNA replication initiation	30	1.76372	0.0125154	GO	Bp: Dna Replication Initiation
Cortex	positive regulation of mitotic sister chromatid separation	16	1.76321	0.015738	GO	Bp: Positive Regulation Of Mitotic Sister Chromatid Separation
Cortex	negative regulation of mitotic nuclear division	51	1.76318	0.0113324	GO	Bp: Negative Regulation Of Mitotic Nuclear Division
Cortex	Regulation of Insulin-like Growth Factor (IGF) transport and uptake by Insulin-like Growth Factor Binding Proteins (IGFBPs)	98	1.76312	0.00208892	Reactome	Regulation Of Insulin-Like Growth Factor (Igf) Transport And Uptake By Insulin-Like Growth Factor Binding Proteins (Igfbps)
Cortex	regulation of homotypic cell-cell adhesion	32	1.76303	0.0148317	GO	Bp: Regulation Of Homotypic Cell-Cell Adhesion
Cortex	cellular response to acid chemical	76	1.76302	0.00468725	GO	Bp: Cellular Response To Acid Chemical
Cortex	TAP complex binding	10	1.7616	0.0211551	GO	Mf: Tap Complex Binding
Cortex	positive regulation of natural killer cell activation	41	1.76134	0.016938	GO	Bp: Positive Regulation Of Natural Killer Cell Activation
Cortex	regulation of blood vessel endothelial cell migration	91	1.76095	0.00188102	GO	Bp: Regulation Of Blood Vessel Endothelial Cell Migration
Cortex	cytokine production involved in inflammatory response	55	1.76049	0.00711679	GO	Bp: Cytokine Production Involved In Inflammatory Response
Cortex	cell surface toll-like receptor signaling pathway	61	1.76032	0.00474835	GO	Bp: Cell Surface Toll-Like Receptor Signaling Pathway
Cortex	Resolution of Sister Chromatid Cohesion	101	1.76012	0.0044984	Reactome	Resolution Of Sister Chromatid Cohesion
Cortex	regulation of chromosome separation	63	1.76001	0.0041748	GO	Bp: Regulation Of Chromosome Separation
Cortex	TNF receptor superfamily (TNFSF) members mediating non-canonical NF-kB pathway	17	1.7599	0.035862	Reactome	Tnf Receptor Superfamily (Tnfsf) Members Mediating Non-Canonical Nf-Kb Pathway
Cortex	cell proliferation involved in kidney development	20	1.75985	0.00859133	GO	Bp: Cell Proliferation Involved In Kidney Development
Cortex	ER-Phagosome pathway	22	1.75884	0.035862	Reactome	Er-Phagosome Pathway
Cortex	Post-translational protein phosphorylation	92	1.75696	0.00400936	Reactome	Post-Translational Protein Phosphorylation
Cortex	nucleotide-binding domain, leucine rich repeat containing receptor signaling pathway	21	1.75664	0.0116502	GO	Bp: Nucleotide-Binding Domain, Leucine Rich Repeat Containing Receptor Signaling Pathway
Cortex	Cytosolic DNA-sensing pathway	60	1.7566	0.00162154	KEGG	Cytosolic Dna-Sensing Pathway
Cortex	regulation of mast cell activation involved in immune response	29	1.75655	0.0119844	GO	Bp: Regulation Of Mast Cell Activation Involved In Immune Response
Cortex	regulation of fibroblast proliferation	114	1.75642	0.00138995	GO	Bp: Regulation Of Fibroblast Proliferation
Cortex	positive regulation of calcium-mediated signaling	40	1.75603	0.0135795	GO	Bp: Positive Regulation Of Calcium-Mediated Signaling
Cortex	macrophage activation involved in immune response	18	1.75591	0.0298726	GO	Bp: Macrophage Activation Involved In Immune Response
Cortex	regulation of cell-substrate adhesion	209	1.75555	2.53655e-05	GO	Bp: Regulation Of Cell-Substrate Adhesion
Cortex	dendritic cell cytokine production	16	1.75499	0.0163432	GO	Bp: Dendritic Cell Cytokine Production
Cortex	mature B cell differentiation involved in immune response	25	1.7545	0.00924131	GO	Bp: Mature B Cell Differentiation Involved In Immune Response
Cortex	Focal adhesion	186	1.75415	1.47101e-05	KEGG	Focal Adhesion
Cortex	chromosome separation	71	1.75333	0.0055406	GO	Bp: Chromosome Separation
Cortex	regulation of T cell receptor signaling pathway	45	1.75246	0.0104321	GO	Bp: Regulation Of T Cell Receptor Signaling Pathway
Cortex	Regulation of TLR by endogenous ligand	18	1.74954	0.049228	Reactome	Regulation Of Tlr By Endogenous Ligand
Cortex	positive regulation of dendritic cell chemotaxis	8	1.7494	0.0164749	GO	Bp: Positive Regulation Of Dendritic Cell Chemotaxis
Cortex	Axon guidance	231	1.74862	1.90989e-05	Reactome	Axon Guidance
Cortex	Amplification of signal from the kinetochores	79	1.74862	0.00572363	Reactome	Amplification Of Signal From The Kinetochores
Cortex	Amplification of signal from unattached kinetochores via a MAD2 inhibitory signal	79	1.74862	0.00572363	Reactome	Amplification Of Signal From Unattached Kinetochores Via A Mad2 Inhibitory Signal
Cortex	positive regulation of receptor signaling pathway via STAT	41	1.74858	0.0202549	GO	Bp: Positive Regulation Of Receptor Signaling Pathway Via Stat
Cortex	Defensins	11	1.7478	0.0233672	Reactome	Defensins
Cortex	phagosome maturation	29	1.74615	0.0143319	GO	Bp: Phagosome Maturation
Cortex	negative regulation of neuroinflammatory response	12	1.74609	0.0166708	GO	Bp: Negative Regulation Of Neuroinflammatory Response
Cortex	T-helper 17 type immune response	37	1.74562	0.01297	GO	Bp: T-Helper 17 Type Immune Response
Cortex	negative regulation of toll-like receptor signaling pathway	18	1.74544	0.0343101	GO	Bp: Negative Regulation Of Toll-Like Receptor Signaling Pathway
Cortex	regulation of toll-like receptor signaling pathway	26	1.74507	0.0208945	GO	Bp: Regulation Of Toll-Like Receptor Signaling Pathway
Cortex	defense response to tumor cell	11	1.74472	0.0110168	GO	Bp: Defense Response To Tumor Cell
Cortex	toll-like receptor 7 signaling pathway	10	1.74445	0.0134645	GO	Bp: Toll-Like Receptor 7 Signaling Pathway
Cortex	Fc-gamma receptor signaling pathway	13	1.7435	0.0134645	GO	Bp: Fc-Gamma Receptor Signaling Pathway
Cortex	positive regulation of CD4-positive, alpha-beta T cell proliferation	11	1.74349	0.011435	GO	Bp: Positive Regulation Of Cd4-Positive, Alpha-Beta T Cell Proliferation
Cortex	regulation of antibody-dependent cellular cytotoxicity	12	1.74305	0.016938	GO	Bp: Regulation Of Antibody-Dependent Cellular Cytotoxicity
Cortex	positive regulation of antibody-dependent cellular cytotoxicity	12	1.74305	0.016938	GO	Bp: Positive Regulation Of Antibody-Dependent Cellular Cytotoxicity
Cortex	TRAIL production	12	1.74305	0.016938	GO	Bp: Trail Production
Cortex	regulation of TRAIL production	12	1.74305	0.016938	GO	Bp: Regulation Of Trail Production
Cortex	positive regulation of TRAIL production	12	1.74305	0.016938	GO	Bp: Positive Regulation Of Trail Production
Cortex	B cell apoptotic process	26	1.74268	0.0215511	GO	Bp: B Cell Apoptotic Process
Cortex	positive regulation of peptidase activity	160	1.74265	0.000303728	GO	Bp: Positive Regulation Of Peptidase Activity
Cortex	cellular response to interferon-alpha	15	1.7417	0.0170792	GO	Bp: Cellular Response To Interferon-Alpha
Cortex	Relaxin signaling pathway	118	1.74146	0.000213955	KEGG	Relaxin Signaling Pathway
Cortex	Other interleukin signaling	14	1.74061	0.0369933	Reactome	Other Interleukin Signaling
Cortex	complement activation, alternative pathway	9	1.74014	0.0225759	GO	Bp: Complement Activation, Alternative Pathway
Cortex	glial cell development	128	1.7397	0.0013764	GO	Bp: Glial Cell Development
Cortex	EML4 and NUDC in mitotic spindle formation	90	1.73958	0.00445952	Reactome	Eml4 And Nudc In Mitotic Spindle Formation
Cortex	regulation of morphogenesis of an epithelium	69	1.73924	0.00425431	GO	Bp: Regulation Of Morphogenesis Of An Epithelium
Cortex	germinal center formation	16	1.73922	0.0193465	GO	Bp: Germinal Center Formation
Cortex	gamma-delta T cell differentiation	16	1.73903	0.0193465	GO	Bp: Gamma-Delta T Cell Differentiation
Cortex	immune response to tumor cell	30	1.73874	0.0168292	GO	Bp: Immune Response To Tumor Cell
Cortex	mitotic DNA replication	16	1.73768	0.0196305	GO	Bp: Mitotic Dna Replication
Cortex	positive regulation of lipase activity	49	1.73742	0.0148635	GO	Bp: Positive Regulation Of Lipase Activity
Cortex	response to lipoteichoic acid	10	1.73731	0.0149148	GO	Bp: Response To Lipoteichoic Acid
Cortex	cellular response to lipoteichoic acid	10	1.73731	0.0149148	GO	Bp: Cellular Response To Lipoteichoic Acid
Cortex	cortical actin cytoskeleton organization	42	1.73606	0.0172255	GO	Bp: Cortical Actin Cytoskeleton Organization
Cortex	sulfur compound binding	226	1.73589	0.000128272	GO	Mf: Sulfur Compound Binding
Cortex	blood vessel endothelial cell migration	119	1.73552	0.000987939	GO	Bp: Blood Vessel Endothelial Cell Migration
Cortex	calcium-mediated signaling	181	1.73551	0.00014311	GO	Bp: Calcium-Mediated Signaling
Cortex	actin crosslink formation	13	1.73536	0.014545	GO	Bp: Actin Crosslink Formation
Cortex	regulation of macrophage differentiation	20	1.73515	0.0118463	GO	Bp: Regulation Of Macrophage Differentiation
Cortex	macrophage proliferation	10	1.73506	0.0150744	GO	Bp: Macrophage Proliferation
Cortex	tumor necrosis factor receptor activity	8	1.73487	0.0227352	GO	Mf: Tumor Necrosis Factor Receptor Activity
Cortex	multinuclear osteoclast differentiation	9	1.7339	0.0268858	GO	Bp: Multinuclear Osteoclast Differentiation
Cortex	amyloid-beta clearance	35	1.73385	0.015821	GO	Bp: Amyloid-Beta Clearance
Cortex	regulation of macrophage activation	47	1.7324	0.0110448	GO	Bp: Regulation Of Macrophage Activation
Cortex	glomerulus development	63	1.73238	0.0066299	GO	Bp: Glomerulus Development
Cortex	regulation of interleukin-18 production	9	1.73183	0.0271783	GO	Bp: Regulation Of Interleukin-18 Production
Cortex	positive regulation of gamma-delta T cell differentiation	10	1.73163	0.0163678	GO	Bp: Positive Regulation Of Gamma-Delta T Cell Differentiation
Cortex	positive regulation of gamma-delta T cell activation	10	1.73163	0.0163678	GO	Bp: Positive Regulation Of Gamma-Delta T Cell Activation
Cortex	protein kinase C binding	58	1.73148	0.0376134	GO	Mf: Protein Kinase C Binding
Cortex	regulation of membrane protein ectodomain proteolysis	21	1.73144	0.0157619	GO	Bp: Regulation Of Membrane Protein Ectodomain Proteolysis
Cortex	negative regulation of interleukin-2 production	22	1.73094	0.0264687	GO	Bp: Negative Regulation Of Interleukin-2 Production
Cortex	regulation of miRNA transcription	69	1.73083	0.00492287	GO	Bp: Regulation Of Mirna Transcription
Cortex	positive regulation of CD8-positive, alpha-beta T cell proliferation	14	1.73083	0.0253449	GO	Bp: Positive Regulation Of Cd8-Positive, Alpha-Beta T Cell Proliferation
Cortex	regulation of viral life cycle	118	1.73064	0.0017744	GO	Bp: Regulation Of Viral Life Cycle
Cortex	interferon-beta production	61	1.73	0.0067556	GO	Bp: Interferon-Beta Production
Cortex	regulation of interferon-beta production	61	1.73	0.0067556	GO	Bp: Regulation Of Interferon-Beta Production
Cortex	antigen processing and presentation of endogenous peptide antigen via MHC class I via ER pathway, TAP-independent	19	1.72945	0.0150733	GO	Bp: Antigen Processing And Presentation Of Endogenous Peptide Antigen Via Mhc Class I Via Er Pathway, Tap-Independent
Cortex	mitotic sister chromatid segregation	157	1.72893	0.000707592	GO	Bp: Mitotic Sister Chromatid Segregation
Cortex	Chronic myeloid leukemia	76	1.72887	0.00111805	KEGG	Chronic Myeloid Leukemia
Cortex	aminoglycan metabolic process	95	1.72883	0.00250795	GO	Bp: Aminoglycan Metabolic Process
Cortex	G protein-coupled chemoattractant receptor activity	22	1.72853	0.0446516	GO	Mf: G Protein-Coupled Chemoattractant Receptor Activity
Cortex	chemokine receptor activity	22	1.72853	0.0446516	GO	Mf: Chemokine Receptor Activity
Cortex	regulation of viral-induced cytoplasmic pattern recognition receptor signaling pathway	81	1.72804	0.00406125	GO	Bp: Regulation Of Viral-Induced Cytoplasmic Pattern Recognition Receptor Signaling Pathway
Cortex	granulocyte macrophage colony-stimulating factor production	13	1.72781	0.0153491	GO	Bp: Granulocyte Macrophage Colony-Stimulating Factor Production
Cortex	semi-lunar valve development	39	1.72772	0.0230995	GO	Bp: Semi-Lunar Valve Development
Cortex	regulation of phospholipase activity	52	1.72754	0.0112754	GO	Bp: Regulation Of Phospholipase Activity
Cortex	chemoattractant activity	28	1.72749	0.0389751	GO	Mf: Chemoattractant Activity
Cortex	positive regulation of transforming growth factor beta production	18	1.72684	0.0376232	GO	Bp: Positive Regulation Of Transforming Growth Factor Beta Production
Cortex	positive regulation of T cell differentiation in thymus	11	1.72607	0.014347	GO	Bp: Positive Regulation Of T Cell Differentiation In Thymus
Cortex	glycosaminoglycan metabolic process	88	1.72553	0.00602219	GO	Bp: Glycosaminoglycan Metabolic Process
Cortex	attachment of mitotic spindle microtubules to kinetochore	17	1.72552	0.0337226	GO	Bp: Attachment Of Mitotic Spindle Microtubules To Kinetochore
Cortex	negative regulation of epithelial cell migration	67	1.72546	0.00717502	GO	Bp: Negative Regulation Of Epithelial Cell Migration
Cortex	sphingolipid binding	25	1.72511	0.0476259	GO	Mf: Sphingolipid Binding
Cortex	positive regulation of JNK cascade	86	1.7246	0.00545351	GO	Bp: Positive Regulation Of Jnk Cascade
Cortex	Fcgamma receptor (FCGR) dependent phagocytosis	70	1.72407	0.0126566	Reactome	Fcgamma Receptor (Fcgr) Dependent Phagocytosis
Cortex	natural killer cell cytokine production	16	1.72404	0.0237643	GO	Bp: Natural Killer Cell Cytokine Production
Cortex	regulation of natural killer cell cytokine production	16	1.72404	0.0237643	GO	Bp: Regulation Of Natural Killer Cell Cytokine Production
Cortex	positive regulation of natural killer cell cytokine production	16	1.72404	0.0237643	GO	Bp: Positive Regulation Of Natural Killer Cell Cytokine Production
Cortex	regulation of smooth muscle cell migration	100	1.72386	0.00273362	GO	Bp: Regulation Of Smooth Muscle Cell Migration
Cortex	smooth muscle cell migration	109	1.72282	0.00188102	GO	Bp: Smooth Muscle Cell Migration
Cortex	negative regulation of peptidyl-tyrosine phosphorylation	52	1.72248	0.0121397	GO	Bp: Negative Regulation Of Peptidyl-Tyrosine Phosphorylation
Cortex	negative regulation of humoral immune response mediated by circulating immunoglobulin	9	1.7215	0.0321579	GO	Bp: Negative Regulation Of Humoral Immune Response Mediated By Circulating Immunoglobulin
Cortex	negative regulation of blood coagulation	38	1.72122	0.0128394	GO	Bp: Negative Regulation Of Blood Coagulation
Cortex	regulation of mitotic nuclear division	100	1.72115	0.00281674	GO	Bp: Regulation Of Mitotic Nuclear Division
Cortex	thymocyte migration	8	1.72082	0.0266566	GO	Bp: Thymocyte Migration
Cortex	Leukocyte transendothelial migration	99	1.72071	0.000464569	KEGG	Leukocyte Transendothelial Migration
Cortex	Trafficking and processing of endosomal TLR	10	1.72028	0.0336179	Reactome	Trafficking And Processing Of Endosomal Tlr
Cortex	RHO GTPases Activate Formins	113	1.72018	0.0030472	Reactome	Rho Gtpases Activate Formins
Cortex	Antimicrobial peptides	32	1.71875	0.0279643	Reactome	Antimicrobial Peptides
Cortex	detection of molecule of bacterial origin	14	1.71787	0.0284618	GO	Bp: Detection Of Molecule Of Bacterial Origin
Cortex	cell surface pattern recognition receptor signaling pathway	63	1.71758	0.00808998	GO	Bp: Cell Surface Pattern Recognition Receptor Signaling Pathway
Cortex	detection of biotic stimulus	34	1.71539	0.0293999	GO	Bp: Detection Of Biotic Stimulus
Cortex	interleukin-18 production	11	1.71332	0.0189606	GO	Bp: Interleukin-18 Production
Cortex	regulation of integrin activation	17	1.71325	0.0364411	GO	Bp: Regulation Of Integrin Activation
Cortex	miRNA transcription	71	1.71288	0.0101884	GO	Bp: Mirna Transcription
Cortex	negative regulation of chromosome segregation	45	1.71255	0.0173721	GO	Bp: Negative Regulation Of Chromosome Segregation
Cortex	cytolysis	8	1.71252	0.0291556	GO	Bp: Cytolysis
Cortex	Cytoskeleton in muscle cells	190	1.71213	5.1943e-05	KEGG	Cytoskeleton In Muscle Cells
Cortex	natural killer cell degranulation	10	1.71199	0.0206408	GO	Bp: Natural Killer Cell Degranulation
Cortex	positive regulation of interferon-beta production	43	1.71049	0.0181691	GO	Bp: Positive Regulation Of Interferon-Beta Production
Cortex	scavenger receptor activity	38	1.71011	0.0440999	GO	Mf: Scavenger Receptor Activity
Cortex	regulation of viral process	145	1.7095	0.00169203	GO	Bp: Regulation Of Viral Process
Cortex	positive regulation of antigen receptor-mediated signaling pathway	26	1.70924	0.0341265	GO	Bp: Positive Regulation Of Antigen Receptor-Mediated Signaling Pathway
Cortex	regulation of tissue remodeling	77	1.70846	0.00571948	GO	Bp: Regulation Of Tissue Remodeling
Cortex	regulation of neutrophil apoptotic process	9	1.70838	0.0345057	GO	Bp: Regulation Of Neutrophil Apoptotic Process
Cortex	GPCR ligand binding	248	1.70802	7.93713e-05	Reactome	Gpcr Ligand Binding
Cortex	positive regulation of apoptotic signaling pathway	152	1.70761	0.00048004	GO	Bp: Positive Regulation Of Apoptotic Signaling Pathway
Cortex	negative regulation of hemostasis	39	1.70734	0.0259864	GO	Bp: Negative Regulation Of Hemostasis
Cortex	positive regulation of protein maturation	22	1.70678	0.0356392	GO	Bp: Positive Regulation Of Protein Maturation
Cortex	regulation of non-canonical Wnt signaling pathway	25	1.70626	0.015821	GO	Bp: Regulation Of Non-Canonical Wnt Signaling Pathway
Cortex	attachment of spindle microtubules to kinetochore	37	1.70612	0.0193465	GO	Bp: Attachment Of Spindle Microtubules To Kinetochore
Cortex	kinetochore organization	19	1.7056	0.0204905	GO	Bp: Kinetochore Organization
Cortex	non-canonical NF-kappaB signal transduction	108	1.70437	0.00391347	GO	Bp: Non-Canonical Nf-Kappab Signal Transduction
Cortex	platelet-derived growth factor receptor-beta signaling pathway	13	1.7043	0.0192875	GO	Bp: Platelet-Derived Growth Factor Receptor-Beta Signaling Pathway
Cortex	neuron projection regeneration	60	1.70416	0.0222926	GO	Bp: Neuron Projection Regeneration
Cortex	positive regulation of coagulation	26	1.70401	0.0344073	GO	Bp: Positive Regulation Of Coagulation
Cortex	cellular response to hydrogen peroxide	55	1.70393	0.0147756	GO	Bp: Cellular Response To Hydrogen Peroxide
Cortex	Chromosome Maintenance	71	1.70368	0.0224025	Reactome	Chromosome Maintenance
Cortex	negative regulation of endocytosis	67	1.70351	0.0107423	GO	Bp: Negative Regulation Of Endocytosis
Cortex	regulation of mast cell degranulation	27	1.7026	0.0265195	GO	Bp: Regulation Of Mast Cell Degranulation
Cortex	negative regulation of phagocytosis	24	1.7021	0.0350237	GO	Bp: Negative Regulation Of Phagocytosis
Cortex	FLT3 Signaling	28	1.70165	0.0476373	Reactome	Flt3 Signaling
Cortex	Human papillomavirus infection	298	1.70083	1.27095e-06	KEGG	Human Papillomavirus Infection
Cortex	membrane protein proteolysis	54	1.7007	0.0192875	GO	Bp: Membrane Protein Proteolysis
Cortex	macrophage fusion	8	1.69925	0.0340756	GO	Bp: Macrophage Fusion
Cortex	response to L-glutamate	9	1.69882	0.0382476	GO	Bp: Response To L-Glutamate
Cortex	positive regulation of monocyte chemotactic protein-1 production	16	1.69859	0.0318202	GO	Bp: Positive Regulation Of Monocyte Chemotactic Protein-1 Production
Cortex	regulation of bone remodeling	55	1.69852	0.0159268	GO	Bp: Regulation Of Bone Remodeling
Cortex	leukocyte tethering or rolling	34	1.6984	0.0356392	GO	Bp: Leukocyte Tethering Or Rolling
Cortex	positive regulation of cell proliferation involved in kidney development	8	1.69817	0.0344073	GO	Bp: Positive Regulation Of Cell Proliferation Involved In Kidney Development
Cortex	negative regulation of cell-substrate adhesion	57	1.69805	0.0133432	GO	Bp: Negative Regulation Of Cell-Substrate Adhesion
Cortex	Regulation of actin dynamics for phagocytic cup formation	50	1.69796	0.0367585	Reactome	Regulation Of Actin Dynamics For Phagocytic Cup Formation
Cortex	negative regulation of antigen receptor-mediated signaling pathway	26	1.69779	0.0371891	GO	Bp: Negative Regulation Of Antigen Receptor-Mediated Signaling Pathway
Cortex	sodium-dependent phosphate transport	9	1.6975	0.0388046	GO	Bp: Sodium-Dependent Phosphate Transport
Cortex	intrinsic apoptotic signaling pathway in response to DNA damage	105	1.69708	0.00268562	GO	Bp: Intrinsic Apoptotic Signaling Pathway In Response To Dna Damage
Cortex	mucopolysaccharide metabolic process	72	1.69693	0.0129387	GO	Bp: Mucopolysaccharide Metabolic Process
Cortex	regulation of interferon-alpha production	30	1.69673	0.0293999	GO	Bp: Regulation Of Interferon-Alpha Production
Cortex	receptor clustering	65	1.69656	0.00562092	GO	Bp: Receptor Clustering
Cortex	cell-substrate junction organization	103	1.69555	0.00408861	GO	Bp: Cell-Substrate Junction Organization
Cortex	G alpha (i) signalling events	189	1.69533	0.000517052	Reactome	G Alpha (I) Signalling Events
Cortex	leukocyte chemotaxis involved in inflammatory response	8	1.69454	0.0356392	GO	Bp: Leukocyte Chemotaxis Involved In Inflammatory Response
Cortex	monocyte chemotactic protein-1 production	25	1.69362	0.0178305	GO	Bp: Monocyte Chemotactic Protein-1 Production
Cortex	regulation of monocyte chemotactic protein-1 production	25	1.69362	0.0178305	GO	Bp: Regulation Of Monocyte Chemotactic Protein-1 Production
Cortex	regulation of cartilage development	68	1.69296	0.0128279	GO	Bp: Regulation Of Cartilage Development
Cortex	negative regulation of T cell mediated immunity	20	1.6928	0.0190354	GO	Bp: Negative Regulation Of T Cell Mediated Immunity
Cortex	positive regulation of myeloid cell apoptotic process	10	1.69225	0.0286618	GO	Bp: Positive Regulation Of Myeloid Cell Apoptotic Process
Cortex	regulation of T cell tolerance induction	9	1.69168	0.0407176	GO	Bp: Regulation Of T Cell Tolerance Induction
Cortex	positive regulation of spindle checkpoint	10	1.69114	0.0292289	GO	Bp: Positive Regulation Of Spindle Checkpoint
Cortex	positive regulation of mitotic cell cycle spindle assembly checkpoint	10	1.69114	0.0292289	GO	Bp: Positive Regulation Of Mitotic Cell Cycle Spindle Assembly Checkpoint
Cortex	osteoclast proliferation	12	1.69033	0.0343216	GO	Bp: Osteoclast Proliferation
Cortex	regulation of myelination	55	1.68983	0.0179959	GO	Bp: Regulation Of Myelination
Cortex	interleukin-1-mediated signaling pathway	23	1.68958	0.0220771	GO	Bp: Interleukin-1-Mediated Signaling Pathway
Cortex	regulation of response to tumor cell	28	1.68944	0.0326927	GO	Bp: Regulation Of Response To Tumor Cell
Cortex	Protein digestion and absorption	82	1.68882	0.00202618	KEGG	Protein Digestion And Absorption
Cortex	positive regulation of glial cell differentiation	50	1.68819	0.0194125	GO	Bp: Positive Regulation Of Glial Cell Differentiation
Cortex	T-helper 17 cell differentiation	25	1.68785	0.0189178	GO	Bp: T-Helper 17 Cell Differentiation
Cortex	regulation of immune response to tumor cell	27	1.68781	0.0328368	GO	Bp: Regulation Of Immune Response To Tumor Cell
Cortex	positive regulation of collagen metabolic process	37	1.68758	0.0237643	GO	Bp: Positive Regulation Of Collagen Metabolic Process
Cortex	Signaling by the B Cell Receptor (BCR)	94	1.68731	0.010115	Reactome	Signaling By The B Cell Receptor (Bcr)
Cortex	MyD88-independent toll-like receptor signaling pathway	13	1.68675	0.0247639	GO	Bp: Myd88-Independent Toll-Like Receptor Signaling Pathway
Cortex	positive regulation of T-helper cell differentiation	17	1.68668	0.0471155	GO	Bp: Positive Regulation Of T-Helper Cell Differentiation
Cortex	MAP2K and MAPK activation	37	1.68647	0.0369933	Reactome	Map2k And Mapk Activation
Cortex	cellular response to amyloid-beta	31	1.68591	0.0408213	GO	Bp: Cellular Response To Amyloid-Beta
Cortex	positive regulation of extracellular matrix organization	30	1.68526	0.0330642	GO	Bp: Positive Regulation Of Extracellular Matrix Organization
Cortex	T-helper 17 cell lineage commitment	12	1.68471	0.0365128	GO	Bp: T-Helper 17 Cell Lineage Commitment
Cortex	MITOTIC SPINDLE	194	1.68459	5.18481e-05	Hallmarks	Mitotic Spindle
Cortex	chronic inflammatory response	15	1.68437	0.0318208	GO	Bp: Chronic Inflammatory Response
Cortex	positive regulation of receptor binding	8	1.68402	0.0392764	GO	Bp: Positive Regulation Of Receptor Binding
Cortex	regulation of dendritic cell cytokine production	15	1.68392	0.0318208	GO	Bp: Regulation Of Dendritic Cell Cytokine Production
Cortex	type I interferon-mediated signaling pathway	53	1.68358	0.0276514	GO	Bp: Type I Interferon-Mediated Signaling Pathway
Cortex	cellular response to type I interferon	53	1.68358	0.0276514	GO	Bp: Cellular Response To Type I Interferon
Cortex	renal system vasculature development	27	1.68352	0.0343101	GO	Bp: Renal System Vasculature Development
Cortex	kidney vasculature development	27	1.68352	0.0343101	GO	Bp: Kidney Vasculature Development
Cortex	interferon-alpha production	32	1.6834	0.035046	GO	Bp: Interferon-Alpha Production
Cortex	positive regulation of MHC class II biosynthetic process	10	1.68276	0.0312011	GO	Bp: Positive Regulation Of Mhc Class Ii Biosynthetic Process
Cortex	aminoglycan biosynthetic process	55	1.6824	0.0188418	GO	Bp: Aminoglycan Biosynthetic Process
Cortex	response to acid chemical	96	1.68177	0.00646356	GO	Bp: Response To Acid Chemical
Cortex	negative regulation of transforming growth factor beta production	11	1.68172	0.0266994	GO	Bp: Negative Regulation Of Transforming Growth Factor Beta Production
Cortex	Semaphorin interactions	45	1.68128	0.0432651	Reactome	Semaphorin Interactions
Cortex	positive regulation of phosphatidylinositol 3-kinase/protein kinase B signal transduction	162	1.68126	0.000947765	GO	Bp: Positive Regulation Of Phosphatidylinositol 3-Kinase/Protein Kinase B Signal Transduction
Cortex	regulation of vascular associated smooth muscle cell proliferation	73	1.68101	0.00973298	GO	Bp: Regulation Of Vascular Associated Smooth Muscle Cell Proliferation
Cortex	regulation of bone resorption	45	1.6809	0.0242397	GO	Bp: Regulation Of Bone Resorption
Cortex	positive regulation of membrane protein ectodomain proteolysis	15	1.68066	0.0324445	GO	Bp: Positive Regulation Of Membrane Protein Ectodomain Proteolysis
Cortex	positive regulation of amyloid precursor protein catabolic process	26	1.68046	0.0430341	GO	Bp: Positive Regulation Of Amyloid Precursor Protein Catabolic Process
Cortex	toll-like receptor 4 signaling pathway	52	1.68045	0.0192806	GO	Bp: Toll-Like Receptor 4 Signaling Pathway
Cortex	response to hydrogen peroxide	84	1.68009	0.00860944	GO	Bp: Response To Hydrogen Peroxide
Cortex	regulation of protein tyrosine kinase activity	64	1.67986	0.0111497	GO	Bp: Regulation Of Protein Tyrosine Kinase Activity
Cortex	positive regulation of stem cell differentiation	20	1.67975	0.0207798	GO	Bp: Positive Regulation Of Stem Cell Differentiation
Cortex	epiboly	35	1.67788	0.0280401	GO	Bp: Epiboly
Cortex	RAC1 GTPase cycle	154	1.67787	0.0020581	Reactome	Rac1 Gtpase Cycle
Cortex	negative regulation of B cell proliferation	19	1.67727	0.0267761	GO	Bp: Negative Regulation Of B Cell Proliferation
Cortex	positive regulation of T cell chemotaxis	13	1.67635	0.0272466	GO	Bp: Positive Regulation Of T Cell Chemotaxis
Cortex	bone resorption	69	1.67629	0.0118571	GO	Bp: Bone Resorption
Cortex	p53 signaling pathway	69	1.6753	0.00267562	KEGG	P53 Signaling Pathway
Cortex	elastic fiber assembly	11	1.67415	0.0288104	GO	Bp: Elastic Fiber Assembly
Cortex	Platelet Aggregation (Plug Formation)	32	1.67399	0.0429208	Reactome	Platelet Aggregation (Plug Formation)
Cortex	ruffle organization	51	1.67399	0.0286618	GO	Bp: Ruffle Organization
Cortex	positive regulation of DNA-binding transcription factor activity	230	1.67339	0.000126564	GO	Bp: Positive Regulation Of Dna-Binding Transcription Factor Activity
Cortex	negative regulation of myeloid cell apoptotic process	19	1.67179	0.0285251	GO	Bp: Negative Regulation Of Myeloid Cell Apoptotic Process
Cortex	CD40 signaling pathway	15	1.67167	0.0356145	GO	Bp: Cd40 Signaling Pathway
Cortex	positive regulation of cell-substrate adhesion	130	1.67116	0.00250795	GO	Bp: Positive Regulation Of Cell-Substrate Adhesion
Cortex	negative regulation of NF-kappaB transcription factor activity	76	1.67018	0.0146492	GO	Bp: Negative Regulation Of Nf-Kappab Transcription Factor Activity
Cortex	negative regulation of viral process	81	1.66945	0.00869016	GO	Bp: Negative Regulation Of Viral Process
Cortex	Bladder cancer	37	1.66915	0.0116668	KEGG	Bladder Cancer
Cortex	response to muramyl dipeptide	20	1.66839	0.0237302	GO	Bp: Response To Muramyl Dipeptide
Cortex	cell-substrate junction assembly	96	1.66733	0.00797456	GO	Bp: Cell-Substrate Junction Assembly
Cortex	positive regulation of gliogenesis	83	1.66668	0.00830931	GO	Bp: Positive Regulation Of Gliogenesis
Cortex	regulation of dendritic cell antigen processing and presentation	8	1.66597	0.0463846	GO	Bp: Regulation Of Dendritic Cell Antigen Processing And Presentation
Cortex	negative regulation of endothelial cell apoptotic process	28	1.66515	0.0420717	GO	Bp: Negative Regulation Of Endothelial Cell Apoptotic Process
Cortex	cortical cytoskeleton organization	52	1.66447	0.022028	GO	Bp: Cortical Cytoskeleton Organization
Cortex	cellular response to amino acid stimulus	65	1.66411	0.00954599	GO	Bp: Cellular Response To Amino Acid Stimulus
Cortex	negative regulation of complement activation	12	1.66369	0.0444845	GO	Bp: Negative Regulation Of Complement Activation
Cortex	aortic valve development	33	1.66315	0.0393856	GO	Bp: Aortic Valve Development
Cortex	Interleukin-1 family signaling	105	1.6626	0.00850795	Reactome	Interleukin-1 Family Signaling
Cortex	regulation of non-canonical NF-kappaB signal transduction	87	1.66206	0.0107056	GO	Bp: Regulation Of Non-Canonical Nf-Kappab Signal Transduction
Cortex	regeneration	146	1.66191	0.00287607	GO	Bp: Regeneration
Cortex	wound healing, spreading of cells	34	1.66181	0.0491973	GO	Bp: Wound Healing, Spreading Of Cells
Cortex	epiboly involved in wound healing	34	1.66181	0.0491973	GO	Bp: Epiboly Involved In Wound Healing
Cortex	response to amino acid	79	1.66045	0.0194276	GO	Bp: Response To Amino Acid
Cortex	collagen-activated signaling pathway	15	1.66027	0.0391534	GO	Bp: Collagen-Activated Signaling Pathway
Cortex	platelet-derived growth factor receptor signaling pathway	58	1.65961	0.024386	GO	Bp: Platelet-Derived Growth Factor Receptor Signaling Pathway
Cortex	lysosome localization	74	1.65844	0.0154037	GO	Bp: Lysosome Localization
Cortex	vacuolar localization	74	1.65844	0.0154037	GO	Bp: Vacuolar Localization
Cortex	Mitotic Spindle Checkpoint	93	1.65838	0.0101691	Reactome	Mitotic Spindle Checkpoint
Cortex	regulation of B cell apoptotic process	20	1.6575	0.028514	GO	Bp: Regulation Of B Cell Apoptotic Process
Cortex	negative regulation of interleukin-1 production	30	1.65722	0.0462638	GO	Bp: Negative Regulation Of Interleukin-1 Production
Cortex	positive regulation of receptor signaling pathway via JAK-STAT	37	1.65716	0.0335309	GO	Bp: Positive Regulation Of Receptor Signaling Pathway Via Jak-Stat
Cortex	regulation of protein localization to cell surface	42	1.65689	0.0437547	GO	Bp: Regulation Of Protein Localization To Cell Surface
Cortex	myeloid cell homeostasis	177	1.65685	0.00118889	GO	Bp: Myeloid Cell Homeostasis
Cortex	positive regulation of blood coagulation	23	1.65655	0.0342992	GO	Bp: Positive Regulation Of Blood Coagulation
Cortex	positive regulation of hemostasis	23	1.65655	0.0342992	GO	Bp: Positive Regulation Of Hemostasis
Cortex	vascular endothelial growth factor signaling pathway	42	1.65602	0.0442071	GO	Bp: Vascular Endothelial Growth Factor Signaling Pathway
Cortex	muscle cell migration	122	1.65511	0.00545351	GO	Bp: Muscle Cell Migration
Cortex	response to interleukin-4	30	1.65495	0.0472931	GO	Bp: Response To Interleukin-4
Cortex	regulation of chemokine-mediated signaling pathway	10	1.65475	0.045022	GO	Bp: Regulation Of Chemokine-Mediated Signaling Pathway
Cortex	positive regulation of viral life cycle	25	1.65451	0.0263312	GO	Bp: Positive Regulation Of Viral Life Cycle
Cortex	response to interferon-alpha	23	1.65374	0.0356038	GO	Bp: Response To Interferon-Alpha
Cortex	negative regulation of extrinsic apoptotic signaling pathway via death domain receptors	28	1.65319	0.048039	GO	Bp: Negative Regulation Of Extrinsic Apoptotic Signaling Pathway Via Death Domain Receptors
Cortex	glycosaminoglycan biosynthetic process	51	1.6526	0.0343178	GO	Bp: Glycosaminoglycan Biosynthetic Process
Cortex	regulation of smooth muscle cell proliferation	172	1.65226	0.00169487	GO	Bp: Regulation Of Smooth Muscle Cell Proliferation
Cortex	regulation of type 2 immune response	29	1.65205	0.0402233	GO	Bp: Regulation Of Type 2 Immune Response
Cortex	negative regulation of CD4-positive, alpha-beta T cell proliferation	12	1.65159	0.0493827	GO	Bp: Negative Regulation Of Cd4-Positive, Alpha-Beta T Cell Proliferation
Cortex	positive regulation of protein processing	20	1.65154	0.0292474	GO	Bp: Positive Regulation Of Protein Processing
Cortex	Signaling by MET	64	1.65061	0.0385051	Reactome	Signaling By Met
Cortex	activated T cell proliferation	42	1.64879	0.046788	GO	Bp: Activated T Cell Proliferation
Cortex	response to interleukin-18	13	1.64779	0.0365128	GO	Bp: Response To Interleukin-18
Cortex	negative regulation of mononuclear cell migration	19	1.64684	0.0351493	GO	Bp: Negative Regulation Of Mononuclear Cell Migration
Cortex	positive regulation of cysteine-type endopeptidase activity involved in apoptotic process	111	1.64668	0.00676304	GO	Bp: Positive Regulation Of Cysteine-Type Endopeptidase Activity Involved In Apoptotic Process
Cortex	Rap1 signaling pathway	191	1.646	0.000246746	KEGG	Rap1 Signaling Pathway
Cortex	negative regulation of cell development	279	1.64595	7.76499e-05	GO	Bp: Negative Regulation Of Cell Development
Cortex	regulation of body fluid levels	285	1.64594	0.000101256	GO	Bp: Regulation Of Body Fluid Levels
Cortex	leukotriene metabolic process	19	1.64542	0.0356356	GO	Bp: Leukotriene Metabolic Process
Cortex	bone remodeling	96	1.64542	0.0101615	GO	Bp: Bone Remodeling
Cortex	calcium ion transmembrane import into cytosol	156	1.64492	0.00272064	GO	Bp: Calcium Ion Transmembrane Import Into Cytosol
Cortex	regulation of neuron projection regeneration	38	1.64485	0.0270499	GO	Bp: Regulation Of Neuron Projection Regeneration
Cortex	regulation of extrinsic apoptotic signaling pathway	154	1.64393	0.00322807	GO	Bp: Regulation Of Extrinsic Apoptotic Signaling Pathway
Cortex	negative regulation of endopeptidase activity	124	1.64391	0.00524882	GO	Bp: Negative Regulation Of Endopeptidase Activity
Cortex	regulation of lipase activity	70	1.64304	0.0213272	GO	Bp: Regulation Of Lipase Activity
Cortex	carbohydrate binding	228	1.64303	0.000725464	GO	Mf: Carbohydrate Binding
Cortex	CDC42 GTPase cycle	81	1.64269	0.0214953	Reactome	Cdc42 Gtpase Cycle
Cortex	regulation of glial cell migration	25	1.64229	0.030523	GO	Bp: Regulation Of Glial Cell Migration
Cortex	Glioma	72	1.64176	0.0067909	KEGG	Glioma
Cortex	nephron development	150	1.64129	0.00230354	GO	Bp: Nephron Development
Cortex	negative regulation of alcohol biosynthetic process	13	1.64092	0.0395266	GO	Bp: Negative Regulation Of Alcohol Biosynthetic Process
Cortex	positive regulation of viral process	62	1.64044	0.0264837	GO	Bp: Positive Regulation Of Viral Process
Cortex	negative regulation of metaphase/anaphase transition of cell cycle	43	1.64009	0.0356038	GO	Bp: Negative Regulation Of Metaphase/Anaphase Transition Of Cell Cycle
Cortex	negative regulation of chromosome separation	43	1.64009	0.0356038	GO	Bp: Negative Regulation Of Chromosome Separation
Cortex	regulation of miRNA metabolic process	78	1.63857	0.0181691	GO	Bp: Regulation Of Mirna Metabolic Process
Cortex	programmed necrotic cell death	49	1.63848	0.0454435	GO	Bp: Programmed Necrotic Cell Death
Cortex	regulation of glial cell proliferation	53	1.63751	0.0463846	GO	Bp: Regulation Of Glial Cell Proliferation
Cortex	vascular associated smooth muscle cell proliferation	77	1.63692	0.0132787	GO	Bp: Vascular Associated Smooth Muscle Cell Proliferation
Cortex	endopeptidase regulator activity	123	1.6366	0.0125363	GO	Mf: Endopeptidase Regulator Activity
Cortex	regulation of T-helper 1 cell differentiation	11	1.63657	0.0421228	GO	Bp: Regulation Of T-Helper 1 Cell Differentiation
Cortex	Alcoholic liver disease	116	1.63618	0.00202618	KEGG	Alcoholic Liver Disease
Cortex	heart valve morphogenesis	52	1.63541	0.0292289	GO	Bp: Heart Valve Morphogenesis
Cortex	mitotic nuclear division	232	1.63534	0.000415044	GO	Bp: Mitotic Nuclear Division
Cortex	negative regulation of viral genome replication	43	1.63502	0.036841	GO	Bp: Negative Regulation Of Viral Genome Replication
Cortex	purinergic nucleotide receptor signaling pathway	13	1.63225	0.0427781	GO	Bp: Purinergic Nucleotide Receptor Signaling Pathway
Cortex	type II interferon-mediated signaling pathway	21	1.63155	0.039003	GO	Bp: Type Ii Interferon-Mediated Signaling Pathway
Cortex	stress-activated MAPK cascade	216	1.6313	0.000544986	GO	Bp: Stress-Activated Mapk Cascade
Cortex	smooth muscle cell proliferation	180	1.62859	0.00207143	GO	Bp: Smooth Muscle Cell Proliferation
Cortex	negative regulation of canonical NF-kappaB signal transduction	46	1.62858	0.0470083	GO	Bp: Negative Regulation Of Canonical Nf-Kappab Signal Transduction
Cortex	regulation of receptor signaling pathway via STAT	83	1.62797	0.0149755	GO	Bp: Regulation Of Receptor Signaling Pathway Via Stat
Cortex	positive regulation of glial cell migration	13	1.62791	0.046788	GO	Bp: Positive Regulation Of Glial Cell Migration
Cortex	positive regulation of leukocyte adhesion to vascular endothelial cell	25	1.62766	0.0350088	GO	Bp: Positive Regulation Of Leukocyte Adhesion To Vascular Endothelial Cell
Cortex	regulation of epithelial to mesenchymal transition	96	1.6273	0.0139941	GO	Bp: Regulation Of Epithelial To Mesenchymal Transition
Cortex	Toll Like Receptor 4 (TLR4) Cascade	102	1.62726	0.0223954	Reactome	Toll Like Receptor 4 (Tlr4) Cascade
Cortex	positive regulation of stress-activated MAPK cascade	118	1.62683	0.0115214	GO	Bp: Positive Regulation Of Stress-Activated Mapk Cascade
Cortex	protease binding	142	1.62583	0.0134266	GO	Mf: Protease Binding
Cortex	collagen-activated tyrosine kinase receptor signaling pathway	11	1.62162	0.0493066	GO	Bp: Collagen-Activated Tyrosine Kinase Receptor Signaling Pathway
Cortex	positive regulation of T cell cytokine production	21	1.61972	0.0434597	GO	Bp: Positive Regulation Of T Cell Cytokine Production
Cortex	Post-translational modification: synthesis of GPI-anchored proteins	65	1.61761	0.0461081	Reactome	Post-Translational Modification: Synthesis Of Gpi-Anchored Proteins
Cortex	substrate adhesion-dependent cell spreading	99	1.61752	0.0194125	GO	Bp: Substrate Adhesion-Dependent Cell Spreading
Cortex	regulation of icosanoid secretion	19	1.61669	0.0466411	GO	Bp: Regulation Of Icosanoid Secretion
Cortex	regulation of platelet aggregation	21	1.61668	0.0454435	GO	Bp: Regulation Of Platelet Aggregation
Cortex	regulation of stress-activated MAPK cascade	177	1.61652	0.00273449	GO	Bp: Regulation Of Stress-Activated Mapk Cascade
Cortex	regulation of natural killer cell proliferation	23	1.6161	0.048685	GO	Bp: Regulation Of Natural Killer Cell Proliferation
Cortex	positive regulation of cysteine-type endopeptidase activity	127	1.61563	0.00627948	GO	Bp: Positive Regulation Of Cysteine-Type Endopeptidase Activity
Cortex	negative regulation of endothelial cell migration	51	1.61526	0.0466445	GO	Bp: Negative Regulation Of Endothelial Cell Migration
Cortex	Endometrial cancer	57	1.61419	0.0109454	KEGG	Endometrial Cancer
Cortex	signal transduction in absence of ligand	71	1.61403	0.0393856	GO	Bp: Signal Transduction In Absence Of Ligand
Cortex	extrinsic apoptotic signaling pathway in absence of ligand	71	1.61403	0.0393856	GO	Bp: Extrinsic Apoptotic Signaling Pathway In Absence Of Ligand
Cortex	MyD88-independent TLR4 cascade	89	1.61387	0.035862	Reactome	Myd88-Independent Tlr4 Cascade
Cortex	TRIF(TICAM1)-mediated TLR4 signaling	89	1.61387	0.035862	Reactome	Trif(Ticam1)-Mediated Tlr4 Signaling
Cortex	response to type I interferon	59	1.61355	0.0402233	GO	Bp: Response To Type I Interferon
Cortex	positive regulation of endopeptidase activity	146	1.6133	0.00772773	GO	Bp: Positive Regulation Of Endopeptidase Activity
Cortex	retina vasculature development in camera-type eye	21	1.61241	0.0471155	GO	Bp: Retina Vasculature Development In Camera-Type Eye
Cortex	Fluid shear stress and atherosclerosis	132	1.61228	0.00135041	KEGG	Fluid Shear Stress And Atherosclerosis
Cortex	sister chromatid segregation	197	1.6121	0.00179911	GO	Bp: Sister Chromatid Segregation
Cortex	calcium ion homeostasis	285	1.61131	0.000265885	GO	Bp: Calcium Ion Homeostasis
Cortex	African trypanosomiasis	30	1.61106	0.0434181	KEGG	African Trypanosomiasis
Cortex	DNA damage response, signal transduction by p53 class mediator	62	1.61053	0.0362819	GO	Bp: Dna Damage Response, Signal Transduction By P53 Class Mediator
Cortex	intracellular calcium ion homeostasis	262	1.60824	0.000506083	GO	Bp: Intracellular Calcium Ion Homeostasis
Cortex	positive regulation of receptor-mediated endocytosis	57	1.60768	0.0395266	GO	Bp: Positive Regulation Of Receptor-Mediated Endocytosis
Cortex	muscle cell proliferation	245	1.60715	0.000400995	GO	Bp: Muscle Cell Proliferation
Cortex	positive regulation of epithelial to mesenchymal transition	51	1.60695	0.0491773	GO	Bp: Positive Regulation Of Epithelial To Mesenchymal Transition
Cortex	regulation of myoblast fusion	21	1.60642	0.0481466	GO	Bp: Regulation Of Myoblast Fusion
Cortex	EGFR tyrosine kinase inhibitor resistance	72	1.60618	0.0109844	KEGG	Egfr Tyrosine Kinase Inhibitor Resistance
Cortex	regulation of phosphatidylinositol 3-kinase/protein kinase B signal transduction	225	1.60456	0.00115257	GO	Bp: Regulation Of Phosphatidylinositol 3-Kinase/Protein Kinase B Signal Transduction
Cortex	RHO GTPase Effectors	214	1.60426	0.00123948	Reactome	Rho Gtpase Effectors
Cortex	positive regulation of osteoblast differentiation	69	1.60377	0.0287835	GO	Bp: Positive Regulation Of Osteoblast Differentiation
Cortex	response to fungus	50	1.60285	0.0486151	GO	Bp: Response To Fungus
Cortex	protein tyrosine kinase activity	123	1.6019	0.0203558	GO	Mf: Protein Tyrosine Kinase Activity
Cortex	MicroRNAs in cancer	153	1.60125	0.00228799	KEGG	Micrornas In Cancer
Cortex	positive regulation of stress-activated protein kinase signaling cascade	120	1.60109	0.0111005	GO	Bp: Positive Regulation Of Stress-Activated Protein Kinase Signaling Cascade
Cortex	positive regulation of small GTPase mediated signal transduction	72	1.60069	0.035046	GO	Bp: Positive Regulation Of Small Gtpase Mediated Signal Transduction
Cortex	O-linked glycosylation	85	1.59977	0.0476373	Reactome	O-Linked Glycosylation
Cortex	endopeptidase inhibitor activity	109	1.59781	0.0424979	GO	Mf: Endopeptidase Inhibitor Activity
Cortex	cell recognition	112	1.59712	0.00946969	GO	Bp: Cell Recognition
Cortex	MHC class II antigen presentation	92	1.5965	0.0281901	Reactome	Mhc Class Ii Antigen Presentation
Cortex	regulation of neuroinflammatory response	25	1.59595	0.0453023	GO	Bp: Regulation Of Neuroinflammatory Response
Cortex	aminoglycan catabolic process	25	1.59378	0.0469907	GO	Bp: Aminoglycan Catabolic Process
Cortex	stress-activated protein kinase signaling cascade	226	1.59199	0.00112719	GO	Bp: Stress-Activated Protein Kinase Signaling Cascade
Cortex	epithelial to mesenchymal transition	155	1.59172	0.00499139	GO	Bp: Epithelial To Mesenchymal Transition
Cortex	regulation of toll-like receptor 4 signaling pathway	25	1.59138	0.0469907	GO	Bp: Regulation Of Toll-Like Receptor 4 Signaling Pathway
Cortex	biological process involved in interaction with host	123	1.58889	0.0129158	GO	Bp: Biological Process Involved In Interaction With Host
Cortex	peptidase inhibitor activity	115	1.58803	0.0289825	GO	Mf: Peptidase Inhibitor Activity
Cortex	Colorectal cancer	81	1.58692	0.0106215	KEGG	Colorectal Cancer
Cortex	regulation of endopeptidase activity	276	1.5869	0.000540645	GO	Bp: Regulation Of Endopeptidase Activity
Cortex	regulation of stress-activated protein kinase signaling cascade	181	1.58658	0.00474188	GO	Bp: Regulation Of Stress-Activated Protein Kinase Signaling Cascade
Cortex	regulation of receptor signaling pathway via JAK-STAT	78	1.58454	0.0356392	GO	Bp: Regulation Of Receptor Signaling Pathway Via Jak-Stat
Cortex	tumor necrosis factor-mediated signaling pathway	74	1.58416	0.0395266	GO	Bp: Tumor Necrosis Factor-Mediated Signaling Pathway
Cortex	heart valve development	61	1.58171	0.0385439	GO	Bp: Heart Valve Development
Cortex	Melanoma	63	1.5811	0.0183321	KEGG	Melanoma
Cortex	regulation of cyclin-dependent protein serine/threonine kinase activity	64	1.58089	0.0329405	GO	Bp: Regulation Of Cyclin-Dependent Protein Serine/Threonine Kinase Activity
Cortex	G protein-coupled receptor binding	245	1.57963	0.00296537	GO	Mf: G Protein-Coupled Receptor Binding
Cortex	metallopeptidase activity	153	1.57572	0.018458	GO	Mf: Metallopeptidase Activity
Cortex	reactive oxygen species metabolic process	212	1.57412	0.00225839	GO	Bp: Reactive Oxygen Species Metabolic Process
Cortex	JNK cascade	156	1.57123	0.0112507	GO	Bp: Jnk Cascade
Cortex	regulation of cell morphogenesis	255	1.57026	0.00191458	GO	Bp: Regulation Of Cell Morphogenesis
Cortex	mitotic cytokinesis	76	1.56994	0.0440185	GO	Bp: Mitotic Cytokinesis
Cortex	regulation of chromosome segregation	115	1.5679	0.0141245	GO	Bp: Regulation Of Chromosome Segregation
Cortex	Hepatitis C	137	1.5676	0.00310457	KEGG	Hepatitis C
Cortex	regulation of calcium-mediated signaling	76	1.56742	0.0449111	GO	Bp: Regulation Of Calcium-Mediated Signaling
Cortex	Proteoglycans in cancer	185	1.56565	0.00139966	KEGG	Proteoglycans In Cancer
Cortex	cell-cell adhesion via plasma-membrane adhesion molecules	170	1.56542	0.00820332	GO	Bp: Cell-Cell Adhesion Via Plasma-Membrane Adhesion Molecules
Cortex	actin filament bundle organization	162	1.56437	0.0087974	GO	Bp: Actin Filament Bundle Organization
Cortex	regulation of JNK cascade	130	1.56291	0.0127623	GO	Bp: Regulation Of Jnk Cascade
Cortex	cytoskeleton-dependent cytokinesis	89	1.56188	0.0423626	GO	Bp: Cytoskeleton-Dependent Cytokinesis
Cortex	Mitotic Prometaphase	166	1.55975	0.0117554	Reactome	Mitotic Prometaphase
Cortex	phosphatidylinositol 3-kinase/protein kinase B signal transduction	265	1.55755	0.0012877	GO	Bp: Phosphatidylinositol 3-Kinase/Protein Kinase B Signal Transduction
Cortex	Pancreatic cancer	72	1.55715	0.0193643	KEGG	Pancreatic Cancer
Cortex	receptor-mediated endocytosis	241	1.55677	0.00192933	GO	Bp: Receptor-Mediated Endocytosis
Cortex	actin filament binding	190	1.55653	0.012548	GO	Mf: Actin Filament Binding
Cortex	regulation of ncRNA transcription	86	1.5548	0.0429675	GO	Bp: Regulation Of Ncrna Transcription
Cortex	miRNA metabolic process	90	1.55304	0.0395266	GO	Bp: Mirna Metabolic Process
Cortex	viral life cycle	202	1.55121	0.00426356	GO	Bp: Viral Life Cycle
Cortex	Fc epsilon RI signaling pathway	58	1.55002	0.0230642	KEGG	Fc Epsilon Ri Signaling Pathway
Cortex	DNA-templated DNA replication	137	1.54961	0.0184884	GO	Bp: Dna-Templated Dna Replication
Cortex	actin filament bundle assembly	159	1.54935	0.00882415	GO	Bp: Actin Filament Bundle Assembly
Cortex	Prostate cancer	97	1.54867	0.0124828	KEGG	Prostate Cancer
Cortex	GTPase activator activity	227	1.54763	0.00616016	GO	Mf: Gtpase Activator Activity
Cortex	Gap junction	72	1.54669	0.0215196	KEGG	Gap Junction
Cortex	actin polymerization or depolymerization	176	1.54514	0.0115624	GO	Bp: Actin Polymerization Or Depolymerization
Cortex	negative regulation of canonical Wnt signaling pathway	124	1.54046	0.0197839	GO	Bp: Negative Regulation Of Canonical Wnt Signaling Pathway
Cortex	Neurotrophin signaling pathway	108	1.53861	0.00945557	KEGG	Neurotrophin Signaling Pathway
Cortex	astrocyte differentiation	84	1.53781	0.0469907	GO	Bp: Astrocyte Differentiation
Cortex	maintenance of location in cell	194	1.53617	0.00724294	GO	Bp: Maintenance Of Location In Cell
Cortex	sprouting angiogenesis	118	1.53429	0.042099	GO	Bp: Sprouting Angiogenesis
Cortex	regulation of Ras protein signal transduction	186	1.53023	0.0128279	GO	Bp: Regulation Of Ras Protein Signal Transduction
Cortex	actin filament polymerization	151	1.52908	0.0138468	GO	Bp: Actin Filament Polymerization
Cortex	Rho protein signal transduction	125	1.52516	0.0371851	GO	Bp: Rho Protein Signal Transduction
Cortex	phospholipase C-activating G protein-coupled receptor signaling pathway	77	1.5251	0.0485858	GO	Bp: Phospholipase C-Activating G Protein-Coupled Receptor Signaling Pathway
Cortex	memory	138	1.52508	0.0191857	GO	Bp: Memory
Cortex	negative regulation of peptidase activity	167	1.52462	0.0180463	GO	Bp: Negative Regulation Of Peptidase Activity
Cortex	Necroptosis	102	1.52374	0.0137659	KEGG	Necroptosis
Cortex	mitotic spindle organization	116	1.52296	0.0343101	GO	Bp: Mitotic Spindle Organization
Cortex	P53 PATHWAY	182	1.52095	0.00114281	Hallmarks	P53 Pathway
Cortex	nuclear chromosome segregation	258	1.51846	0.00471516	GO	Bp: Nuclear Chromosome Segregation
Cortex	hematopoietic or lymphoid organ development	107	1.51812	0.0344073	GO	Bp: Hematopoietic Or Lymphoid Organ Development
Cortex	Bacterial invasion of epithelial cells	63	1.51264	0.0411548	KEGG	Bacterial Invasion Of Epithelial Cells
Cortex	DNA biosynthetic process	168	1.51056	0.0156579	GO	Bp: Dna Biosynthetic Process
Cortex	positive regulation of neuron projection development	211	1.51042	0.00922733	GO	Bp: Positive Regulation Of Neuron Projection Development
Cortex	regulation of cysteine-type endopeptidase activity involved in apoptotic process	181	1.50954	0.0128394	GO	Bp: Regulation Of Cysteine-Type Endopeptidase Activity Involved In Apoptotic Process
Cortex	mesenchyme development	288	1.50941	0.00328733	GO	Bp: Mesenchyme Development
Cortex	mesenchymal cell differentiation	237	1.5084	0.00752762	GO	Bp: Mesenchymal Cell Differentiation
Cortex	Cell Cycle Checkpoints	225	1.50785	0.0101691	Reactome	Cell Cycle Checkpoints
Cortex	regulation of cysteine-type endopeptidase activity	205	1.50432	0.00966752	GO	Bp: Regulation Of Cysteine-Type Endopeptidase Activity
Cortex	regulation of cell junction assembly	219	1.50196	0.0125456	GO	Bp: Regulation Of Cell Junction Assembly
Cortex	HIF-1 signaling pathway	91	1.50045	0.0190469	KEGG	Hif-1 Signaling Pathway
Cortex	second-messenger-mediated signaling	268	1.50017	0.00432724	GO	Bp: Second-Messenger-Mediated Signaling
Cortex	regulation of actin filament organization	249	1.49897	0.00457827	GO	Bp: Regulation Of Actin Filament Organization
Cortex	Salmonella infection	227	1.49846	0.00275095	KEGG	Salmonella Infection
Cortex	regulation of nuclear division	124	1.49768	0.0337226	GO	Bp: Regulation Of Nuclear Division
Cortex	MAPK1/MAPK3 signaling	243	1.49654	0.0117554	Reactome	Mapk1/Mapk3 Signaling
Cortex	regulation of reactive oxygen species metabolic process	151	1.49613	0.0202938	GO	Bp: Regulation Of Reactive Oxygen Species Metabolic Process
Cortex	muscle cell apoptotic process	101	1.49385	0.046788	GO	Bp: Muscle Cell Apoptotic Process
Cortex	positive regulation of protein-containing complex assembly	188	1.49279	0.0202549	GO	Bp: Positive Regulation Of Protein-Containing Complex Assembly
Cortex	bone mineralization	115	1.48963	0.0389501	GO	Bp: Bone Mineralization
Cortex	Separation of Sister Chromatids	160	1.48848	0.0362849	Reactome	Separation Of Sister Chromatids
Cortex	regulation of receptor-mediated endocytosis	120	1.48546	0.0398505	GO	Bp: Regulation Of Receptor-Mediated Endocytosis
Cortex	regulation of small GTPase mediated signal transduction	215	1.48503	0.0098056	GO	Bp: Regulation Of Small Gtpase Mediated Signal Transduction
Cortex	endopeptidase activity	288	1.48084	0.0102362	GO	Mf: Endopeptidase Activity
Cortex	G alpha (q) signalling events	150	1.4805	0.041692	Reactome	G Alpha (Q) Signalling Events
Cortex	positive regulation of cytoskeleton organization	176	1.47685	0.0361806	GO	Bp: Positive Regulation Of Cytoskeleton Organization
Cortex	response to transforming growth factor beta	230	1.47438	0.00982751	GO	Bp: Response To Transforming Growth Factor Beta
Cortex	cellular response to transforming growth factor beta stimulus	226	1.47251	0.0101884	GO	Bp: Cellular Response To Transforming Growth Factor Beta Stimulus
Cortex	Endocrine resistance	88	1.46309	0.0312238	KEGG	Endocrine Resistance
Cortex	positive regulation of epithelial cell proliferation	205	1.46046	0.0185087	GO	Bp: Positive Regulation Of Epithelial Cell Proliferation
Cortex	Endocytosis	230	1.45915	0.0058462	KEGG	Endocytosis
Cortex	regulation of calcium ion transmembrane transport	171	1.45775	0.0361854	GO	Bp: Regulation Of Calcium Ion Transmembrane Transport
Cortex	biological process involved in symbiotic interaction	210	1.4571	0.0181691	GO	Bp: Biological Process Involved In Symbiotic Interaction
Cortex	Phospholipase D signaling pathway	131	1.45589	0.0172685	KEGG	Phospholipase D Signaling Pathway
Cortex	positive regulation of supramolecular fiber organization	164	1.45493	0.0414335	GO	Bp: Positive Regulation Of Supramolecular Fiber Organization
Cortex	viral process	275	1.45484	0.00980591	GO	Bp: Viral Process
Cortex	MAPK signaling pathway	257	1.45374	0.00319689	KEGG	Mapk Signaling Pathway
Cortex	negative regulation of transferase activity	227	1.45161	0.0178531	GO	Bp: Negative Regulation Of Transferase Activity
Cortex	negative regulation of MAPK cascade	159	1.45058	0.0371851	GO	Bp: Negative Regulation Of Mapk Cascade
Cortex	peptide binding	245	1.44807	0.0476259	GO	Mf: Peptide Binding
Cortex	RAF/MAP kinase cascade	238	1.44706	0.0289729	Reactome	Raf/Map Kinase Cascade
Cortex	regulation of protein binding	208	1.44681	0.0277863	GO	Bp: Regulation Of Protein Binding
Cortex	osteoblast differentiation	190	1.44645	0.033699	GO	Bp: Osteoblast Differentiation
Cortex	temperature homeostasis	169	1.44614	0.0351158	GO	Bp: Temperature Homeostasis
Cortex	regulation of Wnt signaling pathway	287	1.44239	0.00846853	GO	Bp: Regulation Of Wnt Signaling Pathway
Cortex	negative regulation of protein kinase activity	179	1.4363	0.0466445	GO	Bp: Negative Regulation Of Protein Kinase Activity
Cortex	HYPOXIA	186	1.43514	0.0099942	Hallmarks	Hypoxia
Cortex	MYOGENESIS	177	1.4336	0.0144771	Hallmarks	Myogenesis
Cortex	negative regulation of cell cycle process	261	1.43232	0.0196329	GO	Bp: Negative Regulation Of Cell Cycle Process
Cortex	Regulation of actin cytoskeleton	202	1.43176	0.0157619	KEGG	Regulation Of Actin Cytoskeleton
Cortex	canonical Wnt signaling pathway	271	1.42581	0.0101884	GO	Bp: Canonical Wnt Signaling Pathway
Cortex	connective tissue development	276	1.41677	0.0155998	GO	Bp: Connective Tissue Development
Cortex	morphogenesis of a branching epithelium	213	1.41623	0.0395266	GO	Bp: Morphogenesis Of A Branching Epithelium
Cortex	MAPK family signaling cascades	263	1.41581	0.0367585	Reactome	Mapk Family Signaling Cascades
Cortex	negative regulation of mitotic cell cycle	206	1.41055	0.0398125	GO	Bp: Negative Regulation Of Mitotic Cell Cycle
Cortex	respiratory tube development	203	1.4032	0.0454198	GO	Bp: Respiratory Tube Development
Cortex	tissue homeostasis	240	1.39831	0.0315703	GO	Bp: Tissue Homeostasis
Cortex	anatomical structure homeostasis	240	1.39831	0.0315703	GO	Bp: Anatomical Structure Homeostasis
Cortex	regulation of calcium ion transport	257	1.39718	0.0332431	GO	Bp: Regulation Of Calcium Ion Transport
Cortex	respiratory system development	229	1.39526	0.035902	GO	Bp: Respiratory System Development
Cortex	Breast cancer	128	1.39181	0.0465199	KEGG	Breast Cancer
Cortex	MTORC1 SIGNALING	180	1.38832	0.0175385	Hallmarks	Mtorc1 Signaling
Cortex	protein polymerization	250	1.38458	0.0372729	GO	Bp: Protein Polymerization
Cortex	regulated exocytosis	215	1.38372	0.0443145	GO	Bp: Regulated Exocytosis
Cortex	regulation of cellular response to growth factor stimulus	291	1.38351	0.0350382	GO	Bp: Regulation Of Cellular Response To Growth Factor Stimulus
Cortex	calcium ion transmembrane transport	283	1.37855	0.0396245	GO	Bp: Calcium Ion Transmembrane Transport
Cortex	glial cell differentiation	257	1.3749	0.0426381	GO	Bp: Glial Cell Differentiation
Cortex	positive regulation of neurogenesis	289	1.3683	0.0382476	GO	Bp: Positive Regulation Of Neurogenesis
Cortex	peptide transport	280	1.36529	0.0388926	GO	Bp: Peptide Transport
Cortex	intracellular receptor signaling pathway	286	1.35803	0.0313529	GO	Bp: Intracellular Receptor Signaling Pathway
Cortex	Ras signaling pathway	203	1.3455	0.0434181	KEGG	Ras Signaling Pathway
Cortex	lipid catabolic process	291	-1.29624	0.00980591	GO	Bp: Lipid Catabolic Process
Cortex	Hormone signaling	159	-1.35431	0.0154538	KEGG	Hormone Signaling
Cortex	FATTY ACID METABOLISM	144	-1.38654	0.0171009	Hallmarks	Fatty Acid Metabolism
Cortex	lipid oxidation	117	-1.40193	0.0411433	GO	Bp: Lipid Oxidation
Cortex	neurotransmitter transport	191	-1.41292	0.0156139	GO	Bp: Neurotransmitter Transport
Cortex	regulation of neurotransmitter levels	185	-1.41411	0.0222404	GO	Bp: Regulation Of Neurotransmitter Levels
Cortex	spermatid development	154	-1.42369	0.0269724	GO	Bp: Spermatid Development
Cortex	Oxidative phosphorylation	91	-1.42415	0.0382517	KEGG	Oxidative Phosphorylation
Cortex	cellular respiration	192	-1.43669	0.0121185	GO	Bp: Cellular Respiration
Cortex	Fatty acid degradation	45	-1.4388	0.0496244	KEGG	Fatty Acid Degradation
Cortex	Carbon metabolism	100	-1.44012	0.0257401	KEGG	Carbon Metabolism
Cortex	energy derivation by oxidation of organic compounds	280	-1.44117	0.000924671	GO	Bp: Energy Derivation By Oxidation Of Organic Compounds
Cortex	regulation of neurotransmitter transport	104	-1.45055	0.0333618	GO	Bp: Regulation Of Neurotransmitter Transport
Cortex	spermatid differentiation	163	-1.47022	0.0141423	GO	Bp: Spermatid Differentiation
Cortex	Neuroactive ligand-receptor interaction	217	-1.47088	0.00128608	KEGG	Neuroactive Ligand-Receptor Interaction
Cortex	flagellated sperm motility	92	-1.51676	0.0251567	GO	Bp: Flagellated Sperm Motility
Cortex	sperm motility	96	-1.54429	0.0193465	GO	Bp: Sperm Motility
Cortex	Biosynthesis of amino acids	61	-1.54821	0.0180787	KEGG	Biosynthesis Of Amino Acids
Cortex	Glutathione metabolism	55	-1.57454	0.0170325	KEGG	Glutathione Metabolism
Cortex	cellular lipid catabolic process	206	-1.5844	0.000388522	GO	Bp: Cellular Lipid Catabolic Process
Cortex	synaptic vesicle exocytosis	101	-1.59165	0.0172142	GO	Bp: Synaptic Vesicle Exocytosis
Cortex	fatty acid oxidation	110	-1.59407	0.00707466	GO	Bp: Fatty Acid Oxidation
Cortex	Metabolism of steroids	102	-1.5962	0.013236	Reactome	Metabolism Of Steroids
Cortex	aerobic respiration	145	-1.60405	0.00646356	GO	Bp: Aerobic Respiration
Cortex	vitamin metabolic process	84	-1.60792	0.0197412	GO	Bp: Vitamin Metabolic Process
Cortex	ATP synthesis coupled electron transport	59	-1.61012	0.0324558	GO	Bp: Atp Synthesis Coupled Electron Transport
Cortex	mitochondrial ATP synthesis coupled electron transport	59	-1.61012	0.0324558	GO	Bp: Mitochondrial Atp Synthesis Coupled Electron Transport
Cortex	fear response	41	-1.63556	0.0383869	GO	Bp: Fear Response
Cortex	Valine, leucine and isoleucine degradation	51	-1.63814	0.0150119	KEGG	Valine, Leucine And Isoleucine Degradation
Cortex	small molecule catabolic process	300	-1.63927	1.88472e-06	GO	Bp: Small Molecule Catabolic Process
Cortex	dicarboxylic acid metabolic process	82	-1.63949	0.00646356	GO	Bp: Dicarboxylic Acid Metabolic Process
Cortex	cilium movement involved in cell motility	107	-1.64022	0.0043433	GO	Bp: Cilium Movement Involved In Cell Motility
Cortex	Protein localization	94	-1.64321	0.0133705	Reactome	Protein Localization
Cortex	oxidoreductase activity, acting on the CH-CH group of donors	55	-1.65052	0.0476259	GO	Mf: Oxidoreductase Activity, Acting On The Ch-Ch Group Of Donors
Cortex	detection of light stimulus	33	-1.65507	0.0440185	GO	Bp: Detection Of Light Stimulus
Cortex	xenobiotic catabolic process	19	-1.65875	0.0466445	GO	Bp: Xenobiotic Catabolic Process
Cortex	BILE ACID METABOLISM	104	-1.65881	0.000701971	Hallmarks	Bile Acid Metabolism
Cortex	negative regulation of reactive oxygen species biosynthetic process	19	-1.66386	0.0454435	GO	Bp: Negative Regulation Of Reactive Oxygen Species Biosynthetic Process
Cortex	cilium or flagellum-dependent cell motility	113	-1.67043	0.0033814	GO	Bp: Cilium Or Flagellum-Dependent Cell Motility
Cortex	cilium-dependent cell motility	113	-1.67043	0.0033814	GO	Bp: Cilium-Dependent Cell Motility
Cortex	amino acid catabolic process	82	-1.67222	0.00454853	GO	Bp: Amino Acid Catabolic Process
Cortex	feeding behavior	94	-1.67328	0.00573114	GO	Bp: Feeding Behavior
Cortex	acetyl-CoA metabolic process	31	-1.67546	0.0466445	GO	Bp: Acetyl-Coa Metabolic Process
Cortex	behavioral defense response	38	-1.68097	0.0379915	GO	Bp: Behavioral Defense Response
Cortex	Maturity onset diabetes of the young	17	-1.68341	0.0387571	KEGG	Maturity Onset Diabetes Of The Young
Cortex	sensory perception of taste	25	-1.68451	0.0356392	GO	Bp: Sensory Perception Of Taste
Cortex	behavioral fear response	37	-1.69029	0.0367959	GO	Bp: Behavioral Fear Response
Cortex	electron transport chain	88	-1.69498	0.00564006	GO	Bp: Electron Transport Chain
Cortex	syntaxin binding	65	-1.7067	0.0216349	GO	Mf: Syntaxin Binding
Cortex	positive regulation of cAMP-mediated signaling	21	-1.70717	0.0400871	GO	Bp: Positive Regulation Of Camp-Mediated Signaling
Cortex	Phase I - Functionalization of compounds	73	-1.72385	0.0176133	Reactome	Phase I - Functionalization Of Compounds
Cortex	sensory perception of light stimulus	109	-1.72595	0.00268635	GO	Bp: Sensory Perception Of Light Stimulus
Cortex	visual perception	106	-1.73682	0.00273449	GO	Bp: Visual Perception
Cortex	Metabolism of amino acids and derivatives	218	-1.7405	7.53495e-05	Reactome	Metabolism Of Amino Acids And Derivatives
Cortex	thioester biosynthetic process	25	-1.7406	0.0243213	GO	Bp: Thioester Biosynthetic Process
Cortex	acyl-CoA biosynthetic process	25	-1.7406	0.0243213	GO	Bp: Acyl-Coa Biosynthetic Process
Cortex	Glycine, serine and threonine metabolism	36	-1.74292	0.0129664	KEGG	Glycine, Serine And Threonine Metabolism
Cortex	Biological oxidations	153	-1.74332	0.000440054	Reactome	Biological Oxidations
Cortex	Primary bile acid biosynthesis	15	-1.75355	0.0415885	KEGG	Primary Bile Acid Biosynthesis
Cortex	alpha-amino acid metabolic process	168	-1.75658	0.000207511	GO	Bp: Alpha-Amino Acid Metabolic Process
Cortex	cilium movement	136	-1.75745	0.000191005	GO	Bp: Cilium Movement
Cortex	calcium ion-regulated exocytosis of neurotransmitter	23	-1.75759	0.0293754	GO	Bp: Calcium Ion-Regulated Exocytosis Of Neurotransmitter
Cortex	Tyrosine metabolism	28	-1.7652	0.0107927	KEGG	Tyrosine Metabolism
Cortex	Peroxisomal protein import	61	-1.76637	0.013236	Reactome	Peroxisomal Protein Import
Cortex	fatty acid beta-oxidation using acyl-CoA dehydrogenase	13	-1.76895	0.0400871	GO	Bp: Fatty Acid Beta-Oxidation Using Acyl-Coa Dehydrogenase
Cortex	alpha-amino acid catabolic process	65	-1.77105	0.00212356	GO	Bp: Alpha-Amino Acid Catabolic Process
Cortex	NAD binding	56	-1.77304	0.0125363	GO	Mf: Nad Binding
Cortex	malate metabolic process	8	-1.79604	0.0478715	GO	Bp: Malate Metabolic Process
Cortex	Pyruvate metabolism	40	-1.79765	0.00283012	KEGG	Pyruvate Metabolism
Cortex	negative regulation of oligodendrocyte differentiation	17	-1.80511	0.0395266	GO	Bp: Negative Regulation Of Oligodendrocyte Differentiation
Cortex	amino acid metabolic process	223	-1.80974	4.59984e-06	GO	Bp: Amino Acid Metabolic Process
Cortex	mitochondrial respiratory chain complex assembly	78	-1.81292	0.00189104	GO	Bp: Mitochondrial Respiratory Chain Complex Assembly
Cortex	Citrate cycle (TCA cycle)	29	-1.81495	0.00823464	KEGG	Citrate Cycle (Tca Cycle)
Cortex	respiratory electron transport chain	79	-1.81519	0.00351577	GO	Bp: Respiratory Electron Transport Chain
Cortex	neuropeptide signaling pathway	48	-1.83249	0.00739701	GO	Bp: Neuropeptide Signaling Pathway
Cortex	tricarboxylic acid metabolic process	15	-1.84045	0.0292474	GO	Bp: Tricarboxylic Acid Metabolic Process
Cortex	nucleoside bisphosphate metabolic process	97	-1.84906	0.000709503	GO	Bp: Nucleoside Bisphosphate Metabolic Process
Cortex	ribonucleoside bisphosphate metabolic process	97	-1.84906	0.000709503	GO	Bp: Ribonucleoside Bisphosphate Metabolic Process
Cortex	purine nucleoside bisphosphate metabolic process	97	-1.84906	0.000709503	GO	Bp: Purine Nucleoside Bisphosphate Metabolic Process
Cortex	NADH dehydrogenase complex assembly	47	-1.86088	0.0043863	GO	Bp: Nadh Dehydrogenase Complex Assembly
Cortex	mitochondrial respiratory chain complex I assembly	47	-1.86088	0.0043863	GO	Bp: Mitochondrial Respiratory Chain Complex I Assembly
Cortex	Glyoxylate and dicarboxylate metabolism	26	-1.863	0.0072764	KEGG	Glyoxylate And Dicarboxylate Metabolism
Cortex	Peroxisome	82	-1.87571	0.000278806	KEGG	Peroxisome
Cortex	serine family amino acid biosynthetic process	15	-1.87646	0.0247991	GO	Bp: Serine Family Amino Acid Biosynthetic Process
Cortex	amine binding	14	-1.87707	0.0476259	GO	Mf: Amine Binding
Cortex	proton motive force-driven ATP synthesis	40	-1.87838	0.00862939	GO	Bp: Proton Motive Force-Driven Atp Synthesis
Cortex	proton motive force-driven mitochondrial ATP synthesis	40	-1.87838	0.00862939	GO	Bp: Proton Motive Force-Driven Mitochondrial Atp Synthesis
Cortex	Fatty acids	9	-1.88312	0.0433163	Reactome	Fatty Acids
Cortex	Complex I biogenesis	43	-1.88532	0.0117554	Reactome	Complex I Biogenesis
Cortex	aerobic electron transport chain	50	-1.88611	0.00206793	GO	Bp: Aerobic Electron Transport Chain
Cortex	tricarboxylic acid cycle	31	-1.89656	0.0069729	GO	Bp: Tricarboxylic Acid Cycle
Cortex	aromatic amino acid metabolic process	25	-1.89719	0.00666464	GO	Bp: Aromatic Amino Acid Metabolic Process
Cortex	spinal cord dorsal/ventral patterning	18	-1.90305	0.0141245	GO	Bp: Spinal Cord Dorsal/Ventral Patterning
Cortex	Butanoate metabolism	25	-1.90874	0.00619047	KEGG	Butanoate Metabolism
Cortex	acyl-CoA metabolic process	79	-1.92169	0.000692148	GO	Bp: Acyl-Coa Metabolic Process
Cortex	thioester metabolic process	79	-1.92169	0.000692148	GO	Bp: Thioester Metabolic Process
Cortex	organic acid catabolic process	213	-1.92699	2.45879e-07	GO	Bp: Organic Acid Catabolic Process
Cortex	carboxylic acid catabolic process	213	-1.92699	2.45879e-07	GO	Bp: Carboxylic Acid Catabolic Process
Cortex	benzene-containing compound metabolic process	21	-1.92962	0.00769566	GO	Bp: Benzene-Containing Compound Metabolic Process
Cortex	Lipoic acid metabolism	17	-1.93398	0.00488362	KEGG	Lipoic Acid Metabolism
Cortex	fatty acid beta-oxidation	75	-1.94098	0.00078541	GO	Bp: Fatty Acid Beta-Oxidation
Cortex	male genitalia development	19	-1.97534	0.00312098	GO	Bp: Male Genitalia Development
Cortex	Peroxisomal lipid metabolism	27	-1.98643	0.0117554	Reactome	Peroxisomal Lipid Metabolism
Cortex	fatty acid catabolic process	103	-2.02691	1.66354e-05	GO	Bp: Fatty Acid Catabolic Process
Cortex	monocarboxylic acid catabolic process	127	-2.02789	3.94512e-06	GO	Bp: Monocarboxylic Acid Catabolic Process
Cortex	2-Oxocarboxylic acid metabolism	29	-2.0281	0.00127343	KEGG	2-Oxocarboxylic Acid Metabolism
Cortex	bile acid metabolic process	36	-2.04385	0.000634524	GO	Bp: Bile Acid Metabolic Process
Cortex	Beta-oxidation of pristanoyl-CoA	9	-2.05893	0.00600244	Reactome	Beta-Oxidation Of Pristanoyl-Coa
Cortex	glutamate receptor signaling pathway	34	-2.05907	0.00196844	GO	Bp: Glutamate Receptor Signaling Pathway
Cortex	Citric acid cycle (TCA cycle)	21	-2.06126	0.00600244	Reactome	Citric Acid Cycle (Tca Cycle)
Cortex	Pyruvate metabolism and Citric Acid (TCA) cycle	42	-2.12479	0.000440054	Reactome	Pyruvate Metabolism And Citric Acid (Tca) Cycle
Cortex	Respiratory electron transport, ATP synthesis by chemiosmotic coupling, and heat production by uncoupling proteins.	77	-2.1314	0.000217982	Reactome	Respiratory Electron Transport, Atp Synthesis By Chemiosmotic Coupling, And Heat Production By Uncoupling Proteins.
Cortex	Glyoxylate metabolism and glycine degradation	25	-2.14167	0.00289943	Reactome	Glyoxylate Metabolism And Glycine Degradation
Cortex	detection of visible light	19	-2.15215	0.000252686	GO	Bp: Detection Of Visible Light
Cortex	detection of light stimulus involved in visual perception	16	-2.17484	0.000956043	GO	Bp: Detection Of Light Stimulus Involved In Visual Perception
Cortex	detection of light stimulus involved in sensory perception	16	-2.17484	0.000956043	GO	Bp: Detection Of Light Stimulus Involved In Sensory Perception
Cortex	bile acid biosynthetic process	25	-2.21994	0.000150903	GO	Bp: Bile Acid Biosynthetic Process
Cortex	Propanoate metabolism	28	-2.24652	6.97888e-05	KEGG	Propanoate Metabolism
Cortex	The citric acid (TCA) cycle and respiratory electron transport	119	-2.29911	1.905e-08	Reactome	The Citric Acid (Tca) Cycle And Respiratory Electron Transport
Cortex	Respiratory electron transport	70	-2.30483	1.97015e-05	Reactome	Respiratory Electron Transport
Cortex	OXIDATIVE PHOSPHORYLATION	159	-2.32542	3.69617e-12	Hallmarks	Oxidative Phosphorylation
Glomeruli	monocyte chemotaxis	52	2.50403	1.314e-08	GO	Bp: Monocyte Chemotaxis
Glomeruli	EPITHELIAL MESENCHYMAL TRANSITION	189	2.47828	1.70266e-19	Hallmarks	Epithelial Mesenchymal Transition
Glomeruli	leukocyte chemotaxis	195	2.46445	1.314e-08	GO	Bp: Leukocyte Chemotaxis
Glomeruli	granulocyte chemotaxis	105	2.45003	1.314e-08	GO	Bp: Granulocyte Chemotaxis
Glomeruli	ALLOGRAFT REJECTION	170	2.44201	3.67119e-17	Hallmarks	Allograft Rejection
Glomeruli	mononuclear cell migration	167	2.41806	1.314e-08	GO	Bp: Mononuclear Cell Migration
Glomeruli	neutrophil chemotaxis	85	2.41446	1.314e-08	GO	Bp: Neutrophil Chemotaxis
Glomeruli	cell chemotaxis	268	2.41395	1.314e-08	GO	Bp: Cell Chemotaxis
Glomeruli	positive regulation of leukocyte migration	148	2.37497	1.314e-08	GO	Bp: Positive Regulation Of Leukocyte Migration
Glomeruli	chemokine-mediated signaling pathway	58	2.36708	1.37507e-08	GO	Bp: Chemokine-Mediated Signaling Pathway
Glomeruli	antigen processing and presentation of peptide antigen	53	2.36366	5.19797e-08	GO	Bp: Antigen Processing And Presentation Of Peptide Antigen
Glomeruli	myeloid leukocyte migration	204	2.35613	1.314e-08	GO	Bp: Myeloid Leukocyte Migration
Glomeruli	response to chemokine	68	2.3539	1.314e-08	GO	Bp: Response To Chemokine
Glomeruli	cellular response to chemokine	68	2.3539	1.314e-08	GO	Bp: Cellular Response To Chemokine
Glomeruli	TNFA SIGNALING VIA NFKB	191	2.34863	2.73637e-16	Hallmarks	Tnfa Signaling Via Nfkb
Glomeruli	INFLAMMATORY RESPONSE	185	2.3477	4.58844e-16	Hallmarks	Inflammatory Response
Glomeruli	positive regulation of leukocyte cell-cell adhesion	255	2.33984	1.314e-08	GO	Bp: Positive Regulation Of Leukocyte Cell-Cell Adhesion
Glomeruli	granulocyte migration	132	2.33959	1.314e-08	GO	Bp: Granulocyte Migration
Glomeruli	positive regulation of leukocyte chemotaxis	89	2.33538	1.314e-08	GO	Bp: Positive Regulation Of Leukocyte Chemotaxis
Glomeruli	regulation of leukocyte migration	216	2.32343	1.314e-08	GO	Bp: Regulation Of Leukocyte Migration
Glomeruli	Rheumatoid arthritis	76	2.32233	1.17675e-08	KEGG	Rheumatoid Arthritis
Glomeruli	INTERFERON GAMMA RESPONSE	188	2.31527	5.12873e-15	Hallmarks	Interferon Gamma Response
Glomeruli	positive regulation of T cell activation	230	2.31405	1.314e-08	GO	Bp: Positive Regulation Of T Cell Activation
Glomeruli	antigen processing and presentation	93	2.30006	1.314e-08	GO	Bp: Antigen Processing And Presentation
Glomeruli	Cytokine-cytokine receptor interaction	210	2.29693	1.17675e-08	KEGG	Cytokine-Cytokine Receptor Interaction
Glomeruli	regulation of mononuclear cell migration	115	2.293	1.314e-08	GO	Bp: Regulation Of Mononuclear Cell Migration
Glomeruli	regulation of leukocyte chemotaxis	113	2.29028	1.314e-08	GO	Bp: Regulation Of Leukocyte Chemotaxis
Glomeruli	regulation of leukocyte proliferation	262	2.26868	1.314e-08	GO	Bp: Regulation Of Leukocyte Proliferation
Glomeruli	regulation of T cell proliferation	184	2.26595	1.314e-08	GO	Bp: Regulation Of T Cell Proliferation
Glomeruli	immune receptor activity	107	2.25469	6.41e-08	GO	Mf: Immune Receptor Activity
Glomeruli	Assembly of collagen fibrils and other multimeric structures	40	2.25162	1.58395e-05	Reactome	Assembly Of Collagen Fibrils And Other Multimeric Structures
Glomeruli	T cell proliferation	225	2.25007	1.314e-08	GO	Bp: T Cell Proliferation
Glomeruli	regulation of monocyte chemotaxis	30	2.24844	1.26106e-06	GO	Bp: Regulation Of Monocyte Chemotaxis
Glomeruli	positive regulation of mononuclear cell migration	71	2.24782	2.68701e-07	GO	Bp: Positive Regulation Of Mononuclear Cell Migration
Glomeruli	Staphylococcus aureus infection	55	2.24184	3.86783e-07	KEGG	Staphylococcus Aureus Infection
Glomeruli	Viral protein interaction with cytokine and cytokine receptor	68	2.23657	1.79916e-07	KEGG	Viral Protein Interaction With Cytokine And Cytokine Receptor
Glomeruli	regulation of lymphocyte proliferation	237	2.23528	1.314e-08	GO	Bp: Regulation Of Lymphocyte Proliferation
Glomeruli	regulation of mononuclear cell proliferation	240	2.2351	1.314e-08	GO	Bp: Regulation Of Mononuclear Cell Proliferation
Glomeruli	neutrophil migration	110	2.23377	1.314e-08	GO	Bp: Neutrophil Migration
Glomeruli	chemokine activity	30	2.23227	2.71398e-06	GO	Mf: Chemokine Activity
Glomeruli	antigen processing and presentation of exogenous peptide antigen	36	2.22821	4.80333e-06	GO	Bp: Antigen Processing And Presentation Of Exogenous Peptide Antigen
Glomeruli	regulation of granulocyte chemotaxis	51	2.22442	7.37694e-06	GO	Bp: Regulation Of Granulocyte Chemotaxis
Glomeruli	adaptive immune response based on somatic recombination of immune receptors built from immunoglobulin superfamily domains	293	2.22412	1.314e-08	GO	Bp: Adaptive Immune Response Based On Somatic Recombination Of Immune Receptors Built From Immunoglobulin Superfamily Domains
Glomeruli	extracellular matrix structural constituent conferring tensile strength	39	2.224	5.79455e-06	GO	Mf: Extracellular Matrix Structural Constituent Conferring Tensile Strength
Glomeruli	Collagen degradation	42	2.21804	3.26905e-05	Reactome	Collagen Degradation
Glomeruli	lymphocyte chemotaxis	47	2.21717	5.96119e-06	GO	Bp: Lymphocyte Chemotaxis
Glomeruli	positive regulation of chemotaxis	141	2.21081	1.314e-08	GO	Bp: Positive Regulation Of Chemotaxis
Glomeruli	cytokine activity	150	2.20903	6.41e-08	GO	Mf: Cytokine Activity
Glomeruli	positive regulation of leukocyte differentiation	182	2.20539	1.314e-08	GO	Bp: Positive Regulation Of Leukocyte Differentiation
Glomeruli	positive regulation of hemopoiesis	182	2.20539	1.314e-08	GO	Bp: Positive Regulation Of Hemopoiesis
Glomeruli	alpha-beta T cell proliferation	60	2.20375	1.93516e-06	GO	Bp: Alpha-Beta T Cell Proliferation
Glomeruli	lymphocyte mediated immunity	275	2.20203	1.314e-08	GO	Bp: Lymphocyte Mediated Immunity
Glomeruli	lymphocyte migration	101	2.20193	7.81299e-08	GO	Bp: Lymphocyte Migration
Glomeruli	positive regulation of macrophage migration	27	2.19751	1.0886e-05	GO	Bp: Positive Regulation Of Macrophage Migration
Glomeruli	positive T cell selection	37	2.19652	9.18917e-06	GO	Bp: Positive T Cell Selection
Glomeruli	regulation of alpha-beta T cell proliferation	56	2.1931	4.53878e-06	GO	Bp: Regulation Of Alpha-Beta T Cell Proliferation
Glomeruli	IL6 JAK STAT3 SIGNALING	81	2.19217	3.66401e-08	Hallmarks	Il6 Jak Stat3 Signaling
Glomeruli	antigen processing and presentation of peptide antigen via MHC class II	20	2.19187	3.91641e-06	GO	Bp: Antigen Processing And Presentation Of Peptide Antigen Via Mhc Class Ii
Glomeruli	regulation of macrophage migration	43	2.19139	6.26883e-06	GO	Bp: Regulation Of Macrophage Migration
Glomeruli	negative regulation of leukocyte activation	177	2.19013	1.314e-08	GO	Bp: Negative Regulation Of Leukocyte Activation
Glomeruli	alpha-beta T cell activation	184	2.18694	1.314e-08	GO	Bp: Alpha-Beta T Cell Activation
Glomeruli	negative regulation of cell activation	194	2.1857	1.314e-08	GO	Bp: Negative Regulation Of Cell Activation
Glomeruli	T cell selection	51	2.17893	2.03716e-05	GO	Bp: T Cell Selection
Glomeruli	myeloid leukocyte activation	218	2.17635	1.314e-08	GO	Bp: Myeloid Leukocyte Activation
Glomeruli	positive regulation of monocyte chemotaxis	22	2.17595	1.13578e-05	GO	Bp: Positive Regulation Of Monocyte Chemotaxis
Glomeruli	macrophage differentiation	56	2.17584	6.07025e-06	GO	Bp: Macrophage Differentiation
Glomeruli	antigen processing and presentation of peptide or polysaccharide antigen via MHC class II	22	2.17099	1.26948e-05	GO	Bp: Antigen Processing And Presentation Of Peptide Or Polysaccharide Antigen Via Mhc Class Ii
Glomeruli	myeloid dendritic cell activation	35	2.17093	3.20732e-05	GO	Bp: Myeloid Dendritic Cell Activation
Glomeruli	regulation of T cell apoptotic process	44	2.17031	4.97003e-06	GO	Bp: Regulation Of T Cell Apoptotic Process
Glomeruli	negative regulation of T cell activation	117	2.16913	1.33751e-07	GO	Bp: Negative Regulation Of T Cell Activation
Glomeruli	regulation of tumor necrosis factor superfamily cytokine production	179	2.16864	1.314e-08	GO	Bp: Regulation Of Tumor Necrosis Factor Superfamily Cytokine Production
Glomeruli	tumor necrosis factor superfamily cytokine production	185	2.16617	1.314e-08	GO	Bp: Tumor Necrosis Factor Superfamily Cytokine Production
Glomeruli	antigen binding	59	2.16352	1.35223e-05	GO	Mf: Antigen Binding
Glomeruli	extracellular matrix structural constituent	130	2.15931	3.02136e-07	GO	Mf: Extracellular Matrix Structural Constituent
Glomeruli	antigen processing and presentation of exogenous antigen	42	2.15651	1.58599e-05	GO	Bp: Antigen Processing And Presentation Of Exogenous Antigen
Glomeruli	positive regulation of tumor necrosis factor superfamily cytokine production	117	2.1515	2.36899e-07	GO	Bp: Positive Regulation Of Tumor Necrosis Factor Superfamily Cytokine Production
Glomeruli	regulation of adaptive immune response	193	2.14752	1.314e-08	GO	Bp: Regulation Of Adaptive Immune Response
Glomeruli	NCAM1 interactions	15	2.14594	9.4961e-05	Reactome	Ncam1 Interactions
Glomeruli	positive regulation of mononuclear cell proliferation	153	2.14216	1.43589e-08	GO	Bp: Positive Regulation Of Mononuclear Cell Proliferation
Glomeruli	antigen processing and presentation of exogenous peptide antigen via MHC class II	18	2.14205	2.70144e-05	GO	Bp: Antigen Processing And Presentation Of Exogenous Peptide Antigen Via Mhc Class Ii
Glomeruli	negative regulation of lymphocyte activation	149	2.13942	1.37156e-08	GO	Bp: Negative Regulation Of Lymphocyte Activation
Glomeruli	tumor necrosis factor production	182	2.13847	1.314e-08	GO	Bp: Tumor Necrosis Factor Production
Glomeruli	positive regulation of adaptive immune response	125	2.13799	1.09089e-07	GO	Bp: Positive Regulation Of Adaptive Immune Response
Glomeruli	positive regulation of lymphocyte proliferation	150	2.13683	1.99365e-08	GO	Bp: Positive Regulation Of Lymphocyte Proliferation
Glomeruli	cell killing	177	2.13666	1.314e-08	GO	Bp: Cell Killing
Glomeruli	positive regulation of T cell proliferation	111	2.13527	5.4121e-07	GO	Bp: Positive Regulation Of T Cell Proliferation
Glomeruli	positive regulation of leukocyte proliferation	167	2.13511	1.314e-08	GO	Bp: Positive Regulation Of Leukocyte Proliferation
Glomeruli	CD8-positive, alpha-beta T cell activation	40	2.13497	4.26594e-05	GO	Bp: Cd8-Positive, Alpha-Beta T Cell Activation
Glomeruli	regulation of myeloid leukocyte differentiation	124	2.13473	1.76968e-07	GO	Bp: Regulation Of Myeloid Leukocyte Differentiation
Glomeruli	regulation of tumor necrosis factor production	176	2.13252	1.314e-08	GO	Bp: Regulation Of Tumor Necrosis Factor Production
Glomeruli	B cell mediated immunity	143	2.13217	1.56976e-08	GO	Bp: B Cell Mediated Immunity
Glomeruli	T cell differentiation in thymus	92	2.13128	2.58607e-06	GO	Bp: T Cell Differentiation In Thymus
Glomeruli	Leishmaniasis	65	2.13	3.70197e-06	KEGG	Leishmaniasis
Glomeruli	regulation of adaptive immune response based on somatic recombination of immune receptors built from immunoglobulin superfamily domains	177	2.12813	1.314e-08	GO	Bp: Regulation Of Adaptive Immune Response Based On Somatic Recombination Of Immune Receptors Built From Immunoglobulin Superfamily Domains
Glomeruli	Collagen formation	67	2.1276	3.26905e-05	Reactome	Collagen Formation
Glomeruli	Immunoregulatory interactions between a Lymphoid and a non-Lymphoid cell	76	2.1256	3.26905e-05	Reactome	Immunoregulatory Interactions Between A Lymphoid And A Non-Lymphoid Cell
Glomeruli	Systemic lupus erythematosus	44	2.12372	2.74225e-05	KEGG	Systemic Lupus Erythematosus
Glomeruli	regulation of alpha-beta T cell activation	118	2.12289	2.68701e-07	GO	Bp: Regulation Of Alpha-Beta T Cell Activation
Glomeruli	Phagosome	140	2.12277	2.2793e-08	KEGG	Phagosome
Glomeruli	negative regulation of leukocyte cell-cell adhesion	129	2.11927	9.25502e-08	GO	Bp: Negative Regulation Of Leukocyte Cell-Cell Adhesion
Glomeruli	positive regulation of myeloid leukocyte differentiation	63	2.11846	2.47637e-05	GO	Bp: Positive Regulation Of Myeloid Leukocyte Differentiation
Glomeruli	positive regulation of alpha-beta T cell activation	78	2.11745	9.78987e-06	GO	Bp: Positive Regulation Of Alpha-Beta T Cell Activation
Glomeruli	Herpes simplex virus 1 infection	162	2.11713	1.17675e-08	KEGG	Herpes Simplex Virus 1 Infection
Glomeruli	eosinophil migration	20	2.11703	3.31284e-05	GO	Bp: Eosinophil Migration
Glomeruli	positive regulation of tumor necrosis factor production	115	2.11697	2.68701e-07	GO	Bp: Positive Regulation Of Tumor Necrosis Factor Production
Glomeruli	Integrin cell surface interactions	64	2.1135	6.61264e-05	Reactome	Integrin Cell Surface Interactions
Glomeruli	positive regulation of immune effector process	241	2.11347	1.314e-08	GO	Bp: Positive Regulation Of Immune Effector Process
Glomeruli	negative regulation of leukocyte proliferation	87	2.10857	4.6094e-06	GO	Bp: Negative Regulation Of Leukocyte Proliferation
Glomeruli	T cell differentiation	296	2.10783	1.314e-08	GO	Bp: T Cell Differentiation
Glomeruli	T cell apoptotic process	60	2.10752	2.19324e-05	GO	Bp: T Cell Apoptotic Process
Glomeruli	heparin binding	139	2.10515	5.71312e-07	GO	Mf: Heparin Binding
Glomeruli	immunoglobulin mediated immune response	141	2.1035	1.8069e-07	GO	Bp: Immunoglobulin Mediated Immune Response
Glomeruli	chemokine receptor binding	46	2.10312	0.000131725	GO	Mf: Chemokine Receptor Binding
Glomeruli	regulation of chemotaxis	212	2.10298	1.314e-08	GO	Bp: Regulation Of Chemotaxis
Glomeruli	T cell migration	62	2.09949	2.46927e-05	GO	Bp: T Cell Migration
Glomeruli	eosinophil chemotaxis	17	2.09871	0.000125273	GO	Bp: Eosinophil Chemotaxis
Glomeruli	T cell mediated immunity	116	2.09839	7.85664e-07	GO	Bp: T Cell Mediated Immunity
Glomeruli	positive regulation of myeloid leukocyte mediated immunity	34	2.09788	0.000199881	GO	Bp: Positive Regulation Of Myeloid Leukocyte Mediated Immunity
Glomeruli	Extracellular matrix organization	199	2.09727	1.143e-07	Reactome	Extracellular Matrix Organization
Glomeruli	response to molecule of bacterial origin	261	2.09577	1.314e-08	GO	Bp: Response To Molecule Of Bacterial Origin
Glomeruli	regulation of leukocyte mediated cytotoxicity	91	2.09555	6.12545e-06	GO	Bp: Regulation Of Leukocyte Mediated Cytotoxicity
Glomeruli	Allograft rejection	36	2.09381	0.000146632	KEGG	Allograft Rejection
Glomeruli	T cell extravasation	13	2.08911	0.00016683	GO	Bp: T Cell Extravasation
Glomeruli	Cell surface interactions at the vascular wall	78	2.08908	7.97773e-05	Reactome	Cell Surface Interactions At The Vascular Wall
Glomeruli	regulation of osteoclast differentiation	75	2.0888	9.27974e-06	GO	Bp: Regulation Of Osteoclast Differentiation
Glomeruli	ECM proteoglycans	36	2.08859	0.00103456	Reactome	Ecm Proteoglycans
Glomeruli	cellular extravasation	69	2.08721	2.05103e-05	GO	Bp: Cellular Extravasation
Glomeruli	regulation of leukocyte apoptotic process	91	2.08719	7.03084e-06	GO	Bp: Regulation Of Leukocyte Apoptotic Process
Glomeruli	regulation of acute inflammatory response	55	2.08713	6.2897e-05	GO	Bp: Regulation Of Acute Inflammatory Response
Glomeruli	Antigen processing and presentation	58	2.08665	1.25068e-05	KEGG	Antigen Processing And Presentation
Glomeruli	leukocyte mediated cytotoxicity	121	2.08449	5.65215e-07	GO	Bp: Leukocyte Mediated Cytotoxicity
Glomeruli	negative regulation of T cell proliferation	68	2.08357	1.44605e-05	GO	Bp: Negative Regulation Of T Cell Proliferation
Glomeruli	positive regulation of cell killing	73	2.08256	1.49807e-05	GO	Bp: Positive Regulation Of Cell Killing
Glomeruli	positive regulation of inflammatory response	133	2.08197	2.14439e-07	GO	Bp: Positive Regulation Of Inflammatory Response
Glomeruli	Generation of second messenger molecules	18	2.08072	0.00051737	Reactome	Generation Of Second Messenger Molecules
Glomeruli	leukocyte apoptotic process	114	2.08045	1.47776e-06	GO	Bp: Leukocyte Apoptotic Process
Glomeruli	positive regulation of macrophage chemotaxis	21	2.08029	0.000188285	GO	Bp: Positive Regulation Of Macrophage Chemotaxis
Glomeruli	dendritic cell chemotaxis	16	2.07894	0.000258526	GO	Bp: Dendritic Cell Chemotaxis
Glomeruli	positive regulation of leukocyte mediated cytotoxicity	64	2.07837	3.66185e-05	GO	Bp: Positive Regulation Of Leukocyte Mediated Cytotoxicity
Glomeruli	dendritic cell migration	21	2.07737	0.000202927	GO	Bp: Dendritic Cell Migration
Glomeruli	cellular response to type II interferon	103	2.0769	2.81935e-06	GO	Bp: Cellular Response To Type Ii Interferon
Glomeruli	phagocytosis	208	2.07541	1.314e-08	GO	Bp: Phagocytosis
Glomeruli	cellular response to molecule of bacterial origin	177	2.07504	4.99983e-08	GO	Bp: Cellular Response To Molecule Of Bacterial Origin
Glomeruli	positive regulation of interleukin-10 production	33	2.07454	0.000222546	GO	Bp: Positive Regulation Of Interleukin-10 Production
Glomeruli	cell adhesion mediated by integrin	85	2.07241	6.96268e-06	GO	Bp: Cell Adhesion Mediated By Integrin
Glomeruli	positive regulation of acute inflammatory response	37	2.07221	0.000222546	GO	Bp: Positive Regulation Of Acute Inflammatory Response
Glomeruli	Autoimmune thyroid disease	36	2.07176	0.000202931	KEGG	Autoimmune Thyroid Disease
Glomeruli	response to protozoan	38	2.07117	0.0001693	GO	Bp: Response To Protozoan
Glomeruli	positive regulation of leukocyte mediated immunity	136	2.06944	5.37361e-07	GO	Bp: Positive Regulation Of Leukocyte Mediated Immunity
Glomeruli	positive regulation of adaptive immune response based on somatic recombination of immune receptors built from immunoglobulin superfamily domains	117	2.06857	2.76247e-06	GO	Bp: Positive Regulation Of Adaptive Immune Response Based On Somatic Recombination Of Immune Receptors Built From Immunoglobulin Superfamily Domains
Glomeruli	negative regulation of mononuclear cell proliferation	80	2.06678	3.35299e-05	GO	Bp: Negative Regulation Of Mononuclear Cell Proliferation
Glomeruli	negative regulation of lymphocyte proliferation	80	2.06678	3.35299e-05	GO	Bp: Negative Regulation Of Lymphocyte Proliferation
Glomeruli	cytokine receptor activity	83	2.06595	2.11538e-05	GO	Mf: Cytokine Receptor Activity
Glomeruli	macrophage migration	57	2.06564	4.50649e-05	GO	Bp: Macrophage Migration
Glomeruli	regulation of leukocyte mediated immunity	228	2.06496	1.314e-08	GO	Bp: Regulation Of Leukocyte Mediated Immunity
Glomeruli	cytokine binding	128	2.0604	2.90306e-06	GO	Mf: Cytokine Binding
Glomeruli	negative regulation of leukocyte differentiation	102	2.06004	3.75146e-06	GO	Bp: Negative Regulation Of Leukocyte Differentiation
Glomeruli	macrophage chemotaxis	38	2.05968	0.000211787	GO	Bp: Macrophage Chemotaxis
Glomeruli	regulation of cell killing	106	2.05928	4.16463e-06	GO	Bp: Regulation Of Cell Killing
Glomeruli	defense response to protozoan	35	2.05531	0.000442321	GO	Bp: Defense Response To Protozoan
Glomeruli	positive regulation of lymphocyte differentiation	122	2.05494	1.45798e-06	GO	Bp: Positive Regulation Of Lymphocyte Differentiation
Glomeruli	Signaling by PDGF	49	2.05457	0.00046931	Reactome	Signaling By Pdgf
Glomeruli	positive regulation of myeloid cell differentiation	98	2.05287	4.53878e-06	GO	Bp: Positive Regulation Of Myeloid Cell Differentiation
Glomeruli	Cell adhesion molecules	143	2.05042	1.63032e-07	KEGG	Cell Adhesion Molecules
Glomeruli	negative regulation of hemopoiesis	108	2.04916	2.63622e-06	GO	Bp: Negative Regulation Of Hemopoiesis
Glomeruli	glial cell activation	53	2.04776	0.000188285	GO	Bp: Glial Cell Activation
Glomeruli	regulation of lymphocyte mediated immunity	171	2.04212	2.68701e-07	GO	Bp: Regulation Of Lymphocyte Mediated Immunity
Glomeruli	regulation of T cell mediated immunity	83	2.04136	2.15563e-05	GO	Bp: Regulation Of T Cell Mediated Immunity
Glomeruli	positive regulation of T cell differentiation	108	2.04034	3.21636e-06	GO	Bp: Positive Regulation Of T Cell Differentiation
Glomeruli	MHC protein complex binding	18	2.04009	0.000814065	GO	Mf: Mhc Protein Complex Binding
Glomeruli	Graft-versus-host disease	34	2.03995	0.00010784	KEGG	Graft-Versus-Host Disease
Glomeruli	regulation of myeloid cell differentiation	195	2.03823	5.34952e-08	GO	Bp: Regulation Of Myeloid Cell Differentiation
Glomeruli	regulation of B cell activation	131	2.03607	1.26106e-06	GO	Bp: Regulation Of B Cell Activation
Glomeruli	myeloid leukocyte differentiation	228	2.03296	1.314e-08	GO	Bp: Myeloid Leukocyte Differentiation
Glomeruli	regulation of lymphocyte differentiation	195	2.03177	7.12863e-08	GO	Bp: Regulation Of Lymphocyte Differentiation
Glomeruli	positive regulation of phagocytosis	75	2.03053	4.40336e-05	GO	Bp: Positive Regulation Of Phagocytosis
Glomeruli	Osteoclast differentiation	119	2.0303	2.35721e-06	KEGG	Osteoclast Differentiation
Glomeruli	granulocyte activation	38	2.02957	0.000359746	GO	Bp: Granulocyte Activation
Glomeruli	cellular response to lipopolysaccharide	169	2.0294	2.29077e-07	GO	Bp: Cellular Response To Lipopolysaccharide
Glomeruli	Degradation of the extracellular matrix	85	2.02923	9.4961e-05	Reactome	Degradation Of The Extracellular Matrix
Glomeruli	regulation of neutrophil migration	49	2.02708	0.000613466	GO	Bp: Regulation Of Neutrophil Migration
Glomeruli	MHC protein binding	31	2.02606	0.00133591	GO	Mf: Mhc Protein Binding
Glomeruli	dendritic cell differentiation	39	2.02475	0.000329241	GO	Bp: Dendritic Cell Differentiation
Glomeruli	Epstein-Barr virus infection	183	2.02253	3.1796e-08	KEGG	Epstein-Barr Virus Infection
Glomeruli	response to lipopolysaccharide	244	2.02197	1.314e-08	GO	Bp: Response To Lipopolysaccharide
Glomeruli	response to type II interferon	128	2.02045	4.3771e-06	GO	Bp: Response To Type Ii Interferon
Glomeruli	regulation of macrophage chemotaxis	28	2.01734	0.00121004	GO	Bp: Regulation Of Macrophage Chemotaxis
Glomeruli	regulation of lymphocyte apoptotic process	62	2.01732	0.000192851	GO	Bp: Regulation Of Lymphocyte Apoptotic Process
Glomeruli	microglial cell activation	44	2.01372	0.00020484	GO	Bp: Microglial Cell Activation
Glomeruli	cellular response to interleukin-1	72	2.01355	0.000127883	GO	Bp: Cellular Response To Interleukin-1
Glomeruli	regulation of CD8-positive, alpha-beta T cell activation	28	2.01335	0.00132496	GO	Bp: Regulation Of Cd8-Positive, Alpha-Beta T Cell Activation
Glomeruli	regulation of antigen processing and presentation	18	2.01233	0.000468848	GO	Bp: Regulation Of Antigen Processing And Presentation
Glomeruli	Collagen chain trimerization	31	2.01163	0.00266004	Reactome	Collagen Chain Trimerization
Glomeruli	phagocytosis, engulfment	55	2.00876	0.000287791	GO	Bp: Phagocytosis, Engulfment
Glomeruli	leukocyte homeostasis	120	2.00795	6.29416e-06	GO	Bp: Leukocyte Homeostasis
Glomeruli	peptide antigen binding	31	2.00701	0.00195474	GO	Mf: Peptide Antigen Binding
Glomeruli	cellular response to biotic stimulus	201	2.00596	1.09089e-07	GO	Bp: Cellular Response To Biotic Stimulus
Glomeruli	Th17 cell differentiation	95	2.00556	8.90675e-06	KEGG	Th17 Cell Differentiation
Glomeruli	alpha-beta T cell differentiation	120	2.00322	6.80805e-06	GO	Bp: Alpha-Beta T Cell Differentiation
Glomeruli	MHC protein complex assembly	14	2.00135	0.00161056	GO	Bp: Mhc Protein Complex Assembly
Glomeruli	peptide antigen assembly with MHC protein complex	14	2.00135	0.00161056	GO	Bp: Peptide Antigen Assembly With Mhc Protein Complex
Glomeruli	defense response to bacterium	235	2.0013	1.99365e-08	GO	Bp: Defense Response To Bacterium
Glomeruli	positive regulation of osteoclast differentiation	34	1.99937	0.00133787	GO	Bp: Positive Regulation Of Osteoclast Differentiation
Glomeruli	collagen metabolic process	110	1.99921	1.80142e-05	GO	Bp: Collagen Metabolic Process
Glomeruli	type II interferon production	116	1.99882	1.26435e-05	GO	Bp: Type Ii Interferon Production
Glomeruli	Natural killer cell mediated cytotoxicity	87	1.99613	2.4483e-05	KEGG	Natural Killer Cell Mediated Cytotoxicity
Glomeruli	Chemokine signaling pathway	161	1.99525	7.76587e-07	KEGG	Chemokine Signaling Pathway
Glomeruli	integrin-mediated signaling pathway	93	1.99393	6.05479e-05	GO	Bp: Integrin-Mediated Signaling Pathway
Glomeruli	neutrophil activation	33	1.99001	0.00119495	GO	Bp: Neutrophil Activation
Glomeruli	ECM-receptor interaction	78	1.98972	3.57707e-05	KEGG	Ecm-Receptor Interaction
Glomeruli	tolerance induction	37	1.98754	0.00101433	GO	Bp: Tolerance Induction
Glomeruli	Inflammatory bowel disease	52	1.98609	0.000183061	KEGG	Inflammatory Bowel Disease
Glomeruli	regulation of B cell proliferation	66	1.9857	0.000222546	GO	Bp: Regulation Of B Cell Proliferation
Glomeruli	leukocyte activation involved in inflammatory response	48	1.98519	0.000509527	GO	Bp: Leukocyte Activation Involved In Inflammatory Response
Glomeruli	inflammatory response to antigenic stimulus	67	1.98267	0.000286974	GO	Bp: Inflammatory Response To Antigenic Stimulus
Glomeruli	regulation of type II interferon production	103	1.98248	2.43609e-05	GO	Bp: Regulation Of Type Ii Interferon Production
Glomeruli	negative regulation of leukocyte mediated immunity	73	1.98082	0.000204537	GO	Bp: Negative Regulation Of Leukocyte Mediated Immunity
Glomeruli	regulation of interleukin-6 production	148	1.97993	4.70082e-06	GO	Bp: Regulation Of Interleukin-6 Production
Glomeruli	syncytium formation	61	1.97988	0.000426775	GO	Bp: Syncytium Formation
Glomeruli	glycosaminoglycan binding	191	1.97923	2.71398e-06	GO	Mf: Glycosaminoglycan Binding
Glomeruli	lymphocyte apoptotic process	82	1.97913	0.00013788	GO	Bp: Lymphocyte Apoptotic Process
Glomeruli	regulation of phagocytosis	106	1.97849	2.70144e-05	GO	Bp: Regulation Of Phagocytosis
Glomeruli	negative regulation of cell adhesion	279	1.97819	1.314e-08	GO	Bp: Negative Regulation Of Cell Adhesion
Glomeruli	neutrophil activation involved in immune response	16	1.97768	0.0024517	GO	Bp: Neutrophil Activation Involved In Immune Response
Glomeruli	regulation of CD4-positive, alpha-beta T cell activation	69	1.97763	0.00021687	GO	Bp: Regulation Of Cd4-Positive, Alpha-Beta T Cell Activation
Glomeruli	Malaria	51	1.97722	0.000146632	KEGG	Malaria
Glomeruli	Hematopoietic cell lineage	79	1.97166	3.64339e-05	KEGG	Hematopoietic Cell Lineage
Glomeruli	regulation of acute inflammatory response to antigenic stimulus	29	1.9691	0.00152055	GO	Bp: Regulation Of Acute Inflammatory Response To Antigenic Stimulus
Glomeruli	positive regulation of leukocyte apoptotic process	31	1.96867	0.000845017	GO	Bp: Positive Regulation Of Leukocyte Apoptotic Process
Glomeruli	MHC class II protein complex binding	12	1.96776	0.00175079	GO	Mf: Mhc Class Ii Protein Complex Binding
Glomeruli	Human T-cell leukemia virus 1 infection	209	1.96727	2.21631e-07	KEGG	Human T-Cell Leukemia Virus 1 Infection
Glomeruli	TNF signaling pathway	111	1.96667	9.05138e-06	KEGG	Tnf Signaling Pathway
Glomeruli	regulation of inflammatory response to antigenic stimulus	43	1.96663	0.000917536	GO	Bp: Regulation Of Inflammatory Response To Antigenic Stimulus
Glomeruli	KRAS SIGNALING UP	186	1.9654	3.66401e-08	Hallmarks	Kras Signaling Up
Glomeruli	trophoblast giant cell differentiation	14	1.9642	0.00317336	GO	Bp: Trophoblast Giant Cell Differentiation
Glomeruli	positive regulation of neutrophil migration	38	1.96337	0.00104552	GO	Bp: Positive Regulation Of Neutrophil Migration
Glomeruli	immune response-regulating cell surface receptor signaling pathway	243	1.96317	5.73133e-08	GO	Bp: Immune Response-Regulating Cell Surface Receptor Signaling Pathway
Glomeruli	regulation of lymphocyte migration	63	1.96215	0.000673354	GO	Bp: Regulation Of Lymphocyte Migration
Glomeruli	syncytium formation by plasma membrane fusion	59	1.96145	0.000558848	GO	Bp: Syncytium Formation By Plasma Membrane Fusion
Glomeruli	cell-cell fusion	59	1.96145	0.000558848	GO	Bp: Cell-Cell Fusion
Glomeruli	negative regulation of lymphocyte differentiation	53	1.96039	0.000940435	GO	Bp: Negative Regulation Of Lymphocyte Differentiation
Glomeruli	Amoebiasis	81	1.96027	4.00895e-05	KEGG	Amoebiasis
Glomeruli	CD4-positive, alpha-beta T cell activation	114	1.95975	2.58777e-05	GO	Bp: Cd4-Positive, Alpha-Beta T Cell Activation
Glomeruli	regulation of myeloid leukocyte mediated immunity	67	1.95902	0.000458399	GO	Bp: Regulation Of Myeloid Leukocyte Mediated Immunity
Glomeruli	leukocyte activation involved in immune response	250	1.9577	7.12863e-08	GO	Bp: Leukocyte Activation Involved In Immune Response
Glomeruli	positive regulation of B cell proliferation	43	1.95767	0.00104552	GO	Bp: Positive Regulation Of B Cell Proliferation
Glomeruli	IL2 STAT5 SIGNALING	188	1.95751	6.36316e-08	Hallmarks	Il2 Stat5 Signaling
Glomeruli	cell activation involved in immune response	254	1.95662	2.28843e-08	GO	Bp: Cell Activation Involved In Immune Response
Glomeruli	Collagen biosynthesis and modifying enzymes	55	1.95643	0.00266004	Reactome	Collagen Biosynthesis And Modifying Enzymes
Glomeruli	Toxoplasmosis	103	1.95569	1.2858e-05	KEGG	Toxoplasmosis
Glomeruli	regulation of tyrosine phosphorylation of STAT protein	54	1.95476	0.00060092	GO	Bp: Regulation Of Tyrosine Phosphorylation Of Stat Protein
Glomeruli	T cell receptor signaling pathway	117	1.95437	3.17864e-05	GO	Bp: T Cell Receptor Signaling Pathway
Glomeruli	hypersensitivity	25	1.95212	0.0021634	GO	Bp: Hypersensitivity
Glomeruli	Th1 and Th2 cell differentiation	81	1.95155	4.492e-05	KEGG	Th1 And Th2 Cell Differentiation
Glomeruli	regulation of T cell differentiation	167	1.95084	4.16728e-06	GO	Bp: Regulation Of T Cell Differentiation
Glomeruli	immune response-activating cell surface receptor signaling pathway	235	1.94922	1.24219e-07	GO	Bp: Immune Response-Activating Cell Surface Receptor Signaling Pathway
Glomeruli	negative regulation of T cell apoptotic process	25	1.949	0.00231607	GO	Bp: Negative Regulation Of T Cell Apoptotic Process
Glomeruli	Costimulation by the CD28 family	56	1.94899	0.00178028	Reactome	Costimulation By The Cd28 Family
Glomeruli	positive regulation of type II interferon production	72	1.94457	0.000446998	GO	Bp: Positive Regulation Of Type Ii Interferon Production
Glomeruli	positive regulation of alpha-beta T cell proliferation	37	1.94349	0.00231607	GO	Bp: Positive Regulation Of Alpha-Beta T Cell Proliferation
Glomeruli	regulation of interleukin-10 production	48	1.94336	0.00113945	GO	Bp: Regulation Of Interleukin-10 Production
Glomeruli	regulatory T cell differentiation	37	1.94326	0.00231607	GO	Bp: Regulatory T Cell Differentiation
Glomeruli	positive regulation of alpha-beta T cell differentiation	44	1.94325	0.000832337	GO	Bp: Positive Regulation Of Alpha-Beta T Cell Differentiation
Glomeruli	extracellular structure organization	287	1.94285	4.92506e-08	GO	Bp: Extracellular Structure Organization
Glomeruli	Type I diabetes mellitus	42	1.94268	0.000450635	KEGG	Type I Diabetes Mellitus
Glomeruli	interleukin-6 production	154	1.94236	6.81467e-06	GO	Bp: Interleukin-6 Production
Glomeruli	extracellular matrix organization	286	1.94093	3.128e-08	GO	Bp: Extracellular Matrix Organization
Glomeruli	external encapsulating structure organization	286	1.94093	3.128e-08	GO	Bp: External Encapsulating Structure Organization
Glomeruli	positive regulation of peptidyl-tyrosine phosphorylation	164	1.94075	4.3771e-06	GO	Bp: Positive Regulation Of Peptidyl-Tyrosine Phosphorylation
Glomeruli	interleukin-10 production	51	1.93826	0.00200746	GO	Bp: Interleukin-10 Production
Glomeruli	fever generation	14	1.93746	0.00493813	GO	Bp: Fever Generation
Glomeruli	positive regulation of angiogenesis	159	1.9365	1.0886e-05	GO	Bp: Positive Regulation Of Angiogenesis
Glomeruli	positive regulation of vasculature development	159	1.9365	1.0886e-05	GO	Bp: Positive Regulation Of Vasculature Development
Glomeruli	thymic T cell selection	26	1.93607	0.00285179	GO	Bp: Thymic T Cell Selection
Glomeruli	inflammatory cell apoptotic process	23	1.93508	0.00150476	GO	Bp: Inflammatory Cell Apoptotic Process
Glomeruli	integrin binding	136	1.93438	3.66735e-05	GO	Mf: Integrin Binding
Glomeruli	regulation of hypersensitivity	23	1.93333	0.00154308	GO	Bp: Regulation Of Hypersensitivity
Glomeruli	humoral immune response	157	1.93325	9.16767e-06	GO	Bp: Humoral Immune Response
Glomeruli	alpha-beta T cell lineage commitment	20	1.93201	0.00361882	GO	Bp: Alpha-Beta T Cell Lineage Commitment
Glomeruli	regulation of defense response to virus	90	1.93167	0.000255672	GO	Bp: Regulation Of Defense Response To Virus
Glomeruli	complement activation	46	1.93079	0.00212232	GO	Bp: Complement Activation
Glomeruli	plasma membrane invagination	64	1.92933	0.000863584	GO	Bp: Plasma Membrane Invagination
Glomeruli	acute inflammatory response to antigenic stimulus	38	1.92877	0.00212232	GO	Bp: Acute Inflammatory Response To Antigenic Stimulus
Glomeruli	negative regulation of cell-cell adhesion	179	1.92768	2.63622e-06	GO	Bp: Negative Regulation Of Cell-Cell Adhesion
Glomeruli	negative regulation of T cell differentiation	46	1.92698	0.00221708	GO	Bp: Negative Regulation Of T Cell Differentiation
Glomeruli	tyrosine phosphorylation of STAT protein	56	1.9251	0.00126277	GO	Bp: Tyrosine Phosphorylation Of Stat Protein
Glomeruli	positive regulation of lymphocyte mediated immunity	116	1.92458	9.93185e-05	GO	Bp: Positive Regulation Of Lymphocyte Mediated Immunity
Glomeruli	CD4-positive, alpha-beta T cell lineage commitment	18	1.92416	0.00235929	GO	Bp: Cd4-Positive, Alpha-Beta T Cell Lineage Commitment
Glomeruli	Primary immunodeficiency	32	1.92378	0.00144675	KEGG	Primary Immunodeficiency
Glomeruli	IL-17 signaling pathway	75	1.92319	0.00020176	KEGG	Il-17 Signaling Pathway
Glomeruli	positive regulation of macrophage differentiation	14	1.92179	0.00615474	GO	Bp: Positive Regulation Of Macrophage Differentiation
Glomeruli	osteoclast differentiation	115	1.91916	8.12483e-05	GO	Bp: Osteoclast Differentiation
Glomeruli	positive thymic T cell selection	15	1.91805	0.00545876	GO	Bp: Positive Thymic T Cell Selection
Glomeruli	integrin activation	25	1.91598	0.00412799	GO	Bp: Integrin Activation
Glomeruli	COMPLEMENT	177	1.91473	9.74289e-07	Hallmarks	Complement
Glomeruli	response to tumor necrosis factor	164	1.91444	9.27974e-06	GO	Bp: Response To Tumor Necrosis Factor
Glomeruli	regulation of vasculature development	274	1.91432	1.18347e-07	GO	Bp: Regulation Of Vasculature Development
Glomeruli	response to interleukin-1	86	1.9137	0.000263432	GO	Bp: Response To Interleukin-1
Glomeruli	endolysosomal toll-like receptor signaling pathway	43	1.91316	0.00203423	GO	Bp: Endolysosomal Toll-Like Receptor Signaling Pathway
Glomeruli	regulation of response to wounding	153	1.91222	1.24091e-05	GO	Bp: Regulation Of Response To Wounding
Glomeruli	MHC class I protein binding	26	1.90927	0.0101202	GO	Mf: Mhc Class I Protein Binding
Glomeruli	regulation of tolerance induction	16	1.90795	0.00806111	GO	Bp: Regulation Of Tolerance Induction
Glomeruli	gamma-delta T cell activation	19	1.90736	0.00494539	GO	Bp: Gamma-Delta T Cell Activation
Glomeruli	MET activates PTK2 signaling	19	1.90701	0.0118734	Reactome	Met Activates Ptk2 Signaling
Glomeruli	positive regulation of response to wounding	71	1.90658	0.000964816	GO	Bp: Positive Regulation Of Response To Wounding
Glomeruli	T-helper 1 type immune response	49	1.90623	0.00354601	GO	Bp: T-Helper 1 Type Immune Response
Glomeruli	regulation of T cell migration	48	1.90601	0.00201234	GO	Bp: Regulation Of T Cell Migration
Glomeruli	Chemokine receptors bind chemokines	39	1.90462	0.00898557	Reactome	Chemokine Receptors Bind Chemokines
Glomeruli	interleukin-2 production	66	1.90384	0.0012306	GO	Bp: Interleukin-2 Production
Glomeruli	lymphocyte activation involved in immune response	177	1.90377	9.32229e-06	GO	Bp: Lymphocyte Activation Involved In Immune Response
Glomeruli	collagen catabolic process	34	1.90287	0.00545876	GO	Bp: Collagen Catabolic Process
Glomeruli	T cell activation involved in immune response	95	1.90267	0.000255672	GO	Bp: T Cell Activation Involved In Immune Response
Glomeruli	cytokine receptor binding	209	1.90167	1.40638e-05	GO	Mf: Cytokine Receptor Binding
Glomeruli	cellular response to vascular endothelial growth factor stimulus	60	1.90124	0.00121004	GO	Bp: Cellular Response To Vascular Endothelial Growth Factor Stimulus
Glomeruli	positive regulation of acute inflammatory response to antigenic stimulus	21	1.9012	0.00663881	GO	Bp: Positive Regulation Of Acute Inflammatory Response To Antigenic Stimulus
Glomeruli	Chagas disease	95	1.90076	7.33449e-05	KEGG	Chagas Disease
Glomeruli	membrane invagination	71	1.89985	0.00101433	GO	Bp: Membrane Invagination
Glomeruli	regulation of angiogenesis	270	1.89871	2.52801e-07	GO	Bp: Regulation Of Angiogenesis
Glomeruli	lymphocyte homeostasis	81	1.89856	0.00129203	GO	Bp: Lymphocyte Homeostasis
Glomeruli	Viral myocarditis	67	1.89738	0.000384195	KEGG	Viral Myocarditis
Glomeruli	positive regulation of wound healing	54	1.89656	0.0016211	GO	Bp: Positive Regulation Of Wound Healing
Glomeruli	B cell proliferation	87	1.8962	0.000437462	GO	Bp: B Cell Proliferation
Glomeruli	Non-integrin membrane-ECM interactions	31	1.89386	0.0160321	Reactome	Non-Integrin Membrane-Ecm Interactions
Glomeruli	oxidoreductase activity, acting on the CH-NH2 group of donors, oxygen as acceptor	15	1.89181	0.0176282	GO	Mf: Oxidoreductase Activity, Acting On The Ch-Nh2 Group Of Donors, Oxygen As Acceptor
Glomeruli	Tuberculosis	152	1.89153	1.18394e-05	KEGG	Tuberculosis
Glomeruli	CCR chemokine receptor binding	30	1.89033	0.00745784	GO	Mf: Ccr Chemokine Receptor Binding
Glomeruli	neutrophil degranulation	10	1.88968	0.0030542	GO	Bp: Neutrophil Degranulation
Glomeruli	negative regulation of alpha-beta T cell proliferation	15	1.88884	0.00785431	GO	Bp: Negative Regulation Of Alpha-Beta T Cell Proliferation
Glomeruli	regulation of myeloid cell apoptotic process	33	1.8888	0.00593845	GO	Bp: Regulation Of Myeloid Cell Apoptotic Process
Glomeruli	CD8-positive, alpha-beta T cell differentiation	18	1.88858	0.00480061	GO	Bp: Cd8-Positive, Alpha-Beta T Cell Differentiation
Glomeruli	antigen processing and presentation of peptide antigen via MHC class I	33	1.88794	0.00599063	GO	Bp: Antigen Processing And Presentation Of Peptide Antigen Via Mhc Class I
Glomeruli	macrophage activation	90	1.88475	0.000558848	GO	Bp: Macrophage Activation
Glomeruli	Translocation of ZAP-70 to Immunological synapse	9	1.88457	0.00517097	Reactome	Translocation Of Zap-70 To Immunological Synapse
Glomeruli	positive regulation of CD4-positive, alpha-beta T cell differentiation	26	1.88405	0.00668312	GO	Bp: Positive Regulation Of Cd4-Positive, Alpha-Beta T Cell Differentiation
Glomeruli	transforming growth factor beta1 production	13	1.8835	0.0117753	GO	Bp: Transforming Growth Factor Beta1 Production
Glomeruli	CD4-positive, alpha-beta T cell differentiation	85	1.88198	0.000704296	GO	Bp: Cd4-Positive, Alpha-Beta T Cell Differentiation
Glomeruli	cellular response to tumor necrosis factor	145	1.88149	4.49751e-05	GO	Bp: Cellular Response To Tumor Necrosis Factor
Glomeruli	antigen receptor-mediated signaling pathway	155	1.88091	3.31284e-05	GO	Bp: Antigen Receptor-Mediated Signaling Pathway
Glomeruli	negative regulation of interleukin-6 production	44	1.87985	0.00269811	GO	Bp: Negative Regulation Of Interleukin-6 Production
Glomeruli	regulation of T cell mediated cytotoxicity	40	1.87972	0.00547728	GO	Bp: Regulation Of T Cell Mediated Cytotoxicity
Glomeruli	positive regulation of CD4-positive, alpha-beta T cell activation	37	1.8797	0.0059287	GO	Bp: Positive Regulation Of Cd4-Positive, Alpha-Beta T Cell Activation
Glomeruli	Phosphorylation of CD3 and TCR zeta chains	12	1.87901	0.0112229	Reactome	Phosphorylation Of Cd3 And Tcr Zeta Chains
Glomeruli	positive regulation of hypersensitivity	19	1.87859	0.00716192	GO	Bp: Positive Regulation Of Hypersensitivity
Glomeruli	regulation of neutrophil activation	12	1.8785	0.0062808	GO	Bp: Regulation Of Neutrophil Activation
Glomeruli	regulation of regulatory T cell differentiation	32	1.87784	0.00638087	GO	Bp: Regulation Of Regulatory T Cell Differentiation
Glomeruli	PD-L1 expression and PD-1 checkpoint pathway in cancer	84	1.8771	0.000183061	KEGG	Pd-L1 Expression And Pd-1 Checkpoint Pathway In Cancer
Glomeruli	negative regulation of leukocyte apoptotic process	55	1.87695	0.00242608	GO	Bp: Negative Regulation Of Leukocyte Apoptotic Process
Glomeruli	positive regulation of myelination	22	1.87638	0.00698568	GO	Bp: Positive Regulation Of Myelination
Glomeruli	negative regulation of adaptive immune response based on somatic recombination of immune receptors built from immunoglobulin superfamily domains	45	1.87544	0.00309011	GO	Bp: Negative Regulation Of Adaptive Immune Response Based On Somatic Recombination Of Immune Receptors Built From Immunoglobulin Superfamily Domains
Glomeruli	toll-like receptor 3 signaling pathway	28	1.87468	0.0112078	GO	Bp: Toll-Like Receptor 3 Signaling Pathway
Glomeruli	regulation of macrophage differentiation	20	1.87462	0.00868944	GO	Bp: Regulation Of Macrophage Differentiation
Glomeruli	regulation of wound healing	112	1.87422	0.000473675	GO	Bp: Regulation Of Wound Healing
Glomeruli	neutrophil homeostasis	28	1.87385	0.0112078	GO	Bp: Neutrophil Homeostasis
Glomeruli	positive regulation of tyrosine phosphorylation of STAT protein	41	1.8738	0.00470376	GO	Bp: Positive Regulation Of Tyrosine Phosphorylation Of Stat Protein
Glomeruli	natural killer cell activation	88	1.87369	0.000578086	GO	Bp: Natural Killer Cell Activation
Glomeruli	regulation of cell adhesion mediated by integrin	46	1.87355	0.00510163	GO	Bp: Regulation Of Cell Adhesion Mediated By Integrin
Glomeruli	regulation of interleukin-12 production	54	1.87158	0.00231607	GO	Bp: Regulation Of Interleukin-12 Production
Glomeruli	negative regulation of interleukin-12 production	16	1.87112	0.0132268	GO	Bp: Negative Regulation Of Interleukin-12 Production
Glomeruli	MHC class II protein complex assembly	10	1.87032	0.00412799	GO	Bp: Mhc Class Ii Protein Complex Assembly
Glomeruli	peptide antigen assembly with MHC class II protein complex	10	1.87032	0.00412799	GO	Bp: Peptide Antigen Assembly With Mhc Class Ii Protein Complex
Glomeruli	negative regulation of myeloid leukocyte differentiation	50	1.87008	0.00398054	GO	Bp: Negative Regulation Of Myeloid Leukocyte Differentiation
Glomeruli	oxidoreductase activity, acting on the CH-NH2 group of donors	18	1.86917	0.0178029	GO	Mf: Oxidoreductase Activity, Acting On The Ch-Nh2 Group Of Donors
Glomeruli	T cell mediated cytotoxicity	50	1.86908	0.00398054	GO	Bp: T Cell Mediated Cytotoxicity
Glomeruli	regulation of interleukin-8 production	66	1.86893	0.00200746	GO	Bp: Regulation Of Interleukin-8 Production
Glomeruli	myeloid leukocyte mediated immunity	103	1.86751	0.000426775	GO	Bp: Myeloid Leukocyte Mediated Immunity
Glomeruli	negative regulation of immune response	182	1.86729	1.40323e-05	GO	Bp: Negative Regulation Of Immune Response
Glomeruli	immunoglobulin production	134	1.86707	6.93712e-05	GO	Bp: Immunoglobulin Production
Glomeruli	T cell chemotaxis	20	1.86703	0.00957574	GO	Bp: T Cell Chemotaxis
Glomeruli	regulation of thymocyte apoptotic process	17	1.86697	0.0117753	GO	Bp: Regulation Of Thymocyte Apoptotic Process
Glomeruli	AGE-RAGE signaling pathway in diabetic complications	98	1.86458	0.00020176	KEGG	Age-Rage Signaling Pathway In Diabetic Complications
Glomeruli	cellular response to interferon-beta	42	1.86378	0.0050109	GO	Bp: Cellular Response To Interferon-Beta
Glomeruli	production of molecular mediator of immune response	254	1.86325	8.84162e-07	GO	Bp: Production Of Molecular Mediator Of Immune Response
Glomeruli	morphogenesis of an endothelium	18	1.8619	0.00730302	GO	Bp: Morphogenesis Of An Endothelium
Glomeruli	endothelial tube morphogenesis	18	1.8619	0.00730302	GO	Bp: Endothelial Tube Morphogenesis
Glomeruli	negative regulation of vasculature development	101	1.85908	0.000811329	GO	Bp: Negative Regulation Of Vasculature Development
Glomeruli	T cell homeostasis	44	1.85833	0.00404696	GO	Bp: T Cell Homeostasis
Glomeruli	CD4-positive, alpha-beta T cell proliferation	24	1.85702	0.00783808	GO	Bp: Cd4-Positive, Alpha-Beta T Cell Proliferation
Glomeruli	regulation of CD4-positive, alpha-beta T cell proliferation	24	1.85702	0.00783808	GO	Bp: Regulation Of Cd4-Positive, Alpha-Beta T Cell Proliferation
Glomeruli	NCAM signaling for neurite out-growth	29	1.85697	0.0216494	Reactome	Ncam Signaling For Neurite Out-Growth
Glomeruli	negative regulation of blood vessel morphogenesis	100	1.85593	0.000509935	GO	Bp: Negative Regulation Of Blood Vessel Morphogenesis
Glomeruli	positive regulation of morphogenesis of an epithelium	37	1.8553	0.00747435	GO	Bp: Positive Regulation Of Morphogenesis Of An Epithelium
Glomeruli	neuroinflammatory response	74	1.85475	0.00216496	GO	Bp: Neuroinflammatory Response
Glomeruli	negative regulation of lymphocyte mediated immunity	61	1.85284	0.0038631	GO	Bp: Negative Regulation Of Lymphocyte Mediated Immunity
Glomeruli	negative regulation of T cell mediated immunity	20	1.85142	0.0117753	GO	Bp: Negative Regulation Of T Cell Mediated Immunity
Glomeruli	mature B cell differentiation	34	1.84775	0.0111544	GO	Bp: Mature B Cell Differentiation
Glomeruli	regulation of neutrophil chemotaxis	33	1.84736	0.0102236	GO	Bp: Regulation Of Neutrophil Chemotaxis
Glomeruli	G2M CHECKPOINT	181	1.84634	2.62005e-06	Hallmarks	G2m Checkpoint
Glomeruli	negative regulation of inflammatory response	136	1.84601	0.000209979	GO	Bp: Negative Regulation Of Inflammatory Response
Glomeruli	T-helper cell lineage commitment	15	1.84569	0.015794	GO	Bp: T-Helper Cell Lineage Commitment
Glomeruli	defense response to Gram-positive bacterium	96	1.84492	0.000571401	GO	Bp: Defense Response To Gram-Positive Bacterium
Glomeruli	positive regulation of lymphocyte apoptotic process	19	1.84352	0.0105843	GO	Bp: Positive Regulation Of Lymphocyte Apoptotic Process
Glomeruli	MET promotes cell motility	28	1.84219	0.0180625	Reactome	Met Promotes Cell Motility
Glomeruli	platelet-derived growth factor binding	12	1.84142	0.0206297	GO	Mf: Platelet-Derived Growth Factor Binding
Glomeruli	regulation of dendritic cell chemotaxis	10	1.84114	0.0075743	GO	Bp: Regulation Of Dendritic Cell Chemotaxis
Glomeruli	positive regulation of endocytosis	175	1.84112	2.05103e-05	GO	Bp: Positive Regulation Of Endocytosis
Glomeruli	peptidyl-tyrosine phosphorylation	286	1.8398	1.07946e-06	GO	Bp: Peptidyl-Tyrosine Phosphorylation
Glomeruli	regulation of B cell differentiation	32	1.83973	0.0102615	GO	Bp: Regulation Of B Cell Differentiation
Glomeruli	positive regulation of granulocyte chemotaxis	26	1.83748	0.0125389	GO	Bp: Positive Regulation Of Granulocyte Chemotaxis
Glomeruli	CD4-positive or CD8-positive, alpha-beta T cell lineage commitment	22	1.83714	0.0124603	GO	Bp: Cd4-Positive Or Cd8-Positive, Alpha-Beta T Cell Lineage Commitment
Glomeruli	regulation of peptidyl-tyrosine phosphorylation	232	1.83614	4.61561e-06	GO	Bp: Regulation Of Peptidyl-Tyrosine Phosphorylation
Glomeruli	DAP12 signaling	26	1.836	0.0255127	Reactome	Dap12 Signaling
Glomeruli	positive regulation of lymphocyte migration	41	1.83522	0.00805933	GO	Bp: Positive Regulation Of Lymphocyte Migration
Glomeruli	INTERFERON ALPHA RESPONSE	89	1.83506	0.000143907	Hallmarks	Interferon Alpha Response
Glomeruli	peptidyl-tyrosine modification	288	1.83435	8.79087e-07	GO	Bp: Peptidyl-Tyrosine Modification
Glomeruli	regulation of fever generation	11	1.83429	0.00873023	GO	Bp: Regulation Of Fever Generation
Glomeruli	positive regulation of lymphocyte chemotaxis	17	1.83368	0.0195992	GO	Bp: Positive Regulation Of Lymphocyte Chemotaxis
Glomeruli	thymocyte apoptotic process	23	1.83238	0.00854882	GO	Bp: Thymocyte Apoptotic Process
Glomeruli	regulation of interleukin-18 production	9	1.83129	0.00599763	GO	Bp: Regulation Of Interleukin-18 Production
Glomeruli	Crosslinking of collagen fibrils	14	1.8311	0.0317158	Reactome	Crosslinking Of Collagen Fibrils
Glomeruli	positive regulation of ERK1 and ERK2 cascade	195	1.83082	3.14353e-05	GO	Bp: Positive Regulation Of Erk1 And Erk2 Cascade
Glomeruli	negative regulation of defense response	249	1.82966	6.41688e-06	GO	Bp: Negative Regulation Of Defense Response
Glomeruli	transforming growth factor beta production	38	1.82932	0.0102236	GO	Bp: Transforming Growth Factor Beta Production
Glomeruli	defense response to virus	270	1.82893	3.24572e-06	GO	Bp: Defense Response To Virus
Glomeruli	defense response to symbiont	270	1.82893	3.24572e-06	GO	Bp: Defense Response To Symbiont
Glomeruli	positive regulation of T cell mediated immunity	59	1.82769	0.00452102	GO	Bp: Positive Regulation Of T Cell Mediated Immunity
Glomeruli	type IIa hypersensitivity	17	1.82767	0.0208628	GO	Bp: Type Iia Hypersensitivity
Glomeruli	regulation of type IIa hypersensitivity	17	1.82767	0.0208628	GO	Bp: Regulation Of Type Iia Hypersensitivity
Glomeruli	positive regulation of type IIa hypersensitivity	17	1.82767	0.0208628	GO	Bp: Positive Regulation Of Type Iia Hypersensitivity
Glomeruli	type II hypersensitivity	17	1.82767	0.0208628	GO	Bp: Type Ii Hypersensitivity
Glomeruli	regulation of type II hypersensitivity	17	1.82767	0.0208628	GO	Bp: Regulation Of Type Ii Hypersensitivity
Glomeruli	positive regulation of type II hypersensitivity	17	1.82767	0.0208628	GO	Bp: Positive Regulation Of Type Ii Hypersensitivity
Glomeruli	Pertussis	66	1.82711	0.000679589	KEGG	Pertussis
Glomeruli	negative regulation of angiogenesis	98	1.82679	0.000596258	GO	Bp: Negative Regulation Of Angiogenesis
Glomeruli	interleukin-12 production	56	1.82625	0.00545876	GO	Bp: Interleukin-12 Production
Glomeruli	Elastic fibre formation	38	1.82599	0.0216494	Reactome	Elastic Fibre Formation
Glomeruli	regulation of lymphocyte chemotaxis	20	1.8247	0.017132	GO	Bp: Regulation Of Lymphocyte Chemotaxis
Glomeruli	cartilage condensation	17	1.82215	0.0215187	GO	Bp: Cartilage Condensation
Glomeruli	positive regulation of fever generation	9	1.82192	0.00686733	GO	Bp: Positive Regulation Of Fever Generation
Glomeruli	regulation of heat generation	15	1.82179	0.0209999	GO	Bp: Regulation Of Heat Generation
Glomeruli	regulation of natural killer cell mediated cytotoxicity	57	1.82045	0.00533441	GO	Bp: Regulation Of Natural Killer Cell Mediated Cytotoxicity
Glomeruli	fibronectin binding	33	1.82035	0.0229341	GO	Mf: Fibronectin Binding
Glomeruli	regulation of B cell mediated immunity	71	1.8203	0.00392403	GO	Bp: Regulation Of B Cell Mediated Immunity
Glomeruli	regulation of immunoglobulin mediated immune response	71	1.8203	0.00392403	GO	Bp: Regulation Of Immunoglobulin Mediated Immune Response
Glomeruli	Complement and coagulation cascades	72	1.81998	0.000449097	KEGG	Complement And Coagulation Cascades
Glomeruli	negative regulation of alpha-beta T cell activation	43	1.81931	0.00848352	GO	Bp: Negative Regulation Of Alpha-Beta T Cell Activation
Glomeruli	Asthma	17	1.818	0.00430372	KEGG	Asthma
Glomeruli	regulation of CD4-positive, alpha-beta T cell differentiation	45	1.81758	0.00674115	GO	Bp: Regulation Of Cd4-Positive, Alpha-Beta T Cell Differentiation
Glomeruli	toll-like receptor 9 signaling pathway	15	1.81657	0.0215187	GO	Bp: Toll-Like Receptor 9 Signaling Pathway
Glomeruli	negative regulation of leukocyte migration	42	1.81656	0.00895084	GO	Bp: Negative Regulation Of Leukocyte Migration
Glomeruli	synaptic transmission, cholinergic	16	1.81641	0.0254949	GO	Bp: Synaptic Transmission, Cholinergic
Glomeruli	response to amyloid-beta	36	1.81586	0.0120541	GO	Bp: Response To Amyloid-Beta
Glomeruli	antimicrobial humoral response	87	1.81536	0.00171247	GO	Bp: Antimicrobial Humoral Response
Glomeruli	complement activation, classical pathway	30	1.81309	0.0111544	GO	Bp: Complement Activation, Classical Pathway
Glomeruli	ERK1 and ERK2 cascade	298	1.81244	5.9156e-06	GO	Bp: Erk1 And Erk2 Cascade
Glomeruli	natural killer cell mediated cytotoxicity	74	1.8113	0.00426326	GO	Bp: Natural Killer Cell Mediated Cytotoxicity
Glomeruli	negative regulation of myeloid leukocyte mediated immunity	10	1.80999	0.0136904	GO	Bp: Negative Regulation Of Myeloid Leukocyte Mediated Immunity
Glomeruli	positive regulation of inflammatory response to antigenic stimulus	26	1.80883	0.0179105	GO	Bp: Positive Regulation Of Inflammatory Response To Antigenic Stimulus
Glomeruli	Kaposi sarcoma-associated herpesvirus infection	171	1.80875	0.000107345	KEGG	Kaposi Sarcoma-Associated Herpesvirus Infection
Glomeruli	regulation of immunoglobulin production	82	1.80865	0.00283477	GO	Bp: Regulation Of Immunoglobulin Production
Glomeruli	B cell activation	253	1.8061	1.49807e-05	GO	Bp: B Cell Activation
Glomeruli	Acute myeloid leukemia	64	1.80286	0.00199899	KEGG	Acute Myeloid Leukemia
Glomeruli	GPVI-mediated activation cascade	30	1.80241	0.0340288	Reactome	Gpvi-Mediated Activation Cascade
Glomeruli	vascular endothelial growth factor signaling pathway	42	1.80239	0.0101567	GO	Bp: Vascular Endothelial Growth Factor Signaling Pathway
Glomeruli	gamma-delta T cell differentiation	16	1.80164	0.029672	GO	Bp: Gamma-Delta T Cell Differentiation
Glomeruli	Influenza A	128	1.80138	0.000146632	KEGG	Influenza A
Glomeruli	leukocyte migration involved in inflammatory response	22	1.80072	0.0218983	GO	Bp: Leukocyte Migration Involved In Inflammatory Response
Glomeruli	myeloid cell activation involved in immune response	83	1.80029	0.00352111	GO	Bp: Myeloid Cell Activation Involved In Immune Response
Glomeruli	negative regulation of immune effector process	126	1.79997	0.000818965	GO	Bp: Negative Regulation Of Immune Effector Process
Glomeruli	leukocyte degranulation	66	1.79964	0.00612703	GO	Bp: Leukocyte Degranulation
Glomeruli	acute inflammatory response	99	1.79835	0.00115091	GO	Bp: Acute Inflammatory Response
Glomeruli	proteoglycan binding	36	1.79817	0.0229823	GO	Mf: Proteoglycan Binding
Glomeruli	interleukin-8 production	67	1.79656	0.00669781	GO	Bp: Interleukin-8 Production
Glomeruli	positive regulation of cellular extravasation	21	1.79554	0.0248345	GO	Bp: Positive Regulation Of Cellular Extravasation
Glomeruli	myoblast fusion	43	1.79478	0.0111544	GO	Bp: Myoblast Fusion
Glomeruli	positive regulation of T cell migration	35	1.79468	0.0208628	GO	Bp: Positive Regulation Of T Cell Migration
Glomeruli	Intestinal immune network for IgA production	37	1.79275	0.00358009	KEGG	Intestinal Immune Network For Iga Production
Glomeruli	positive regulation of natural killer cell mediated cytotoxicity	39	1.79251	0.0116921	GO	Bp: Positive Regulation Of Natural Killer Cell Mediated Cytotoxicity
Glomeruli	phosphotyrosine residue binding	48	1.79112	0.0208122	GO	Mf: Phosphotyrosine Residue Binding
Glomeruli	myeloid dendritic cell differentiation	22	1.79099	0.0237253	GO	Bp: Myeloid Dendritic Cell Differentiation
Glomeruli	positive regulation of B cell mediated immunity	52	1.79086	0.00777319	GO	Bp: Positive Regulation Of B Cell Mediated Immunity
Glomeruli	positive regulation of immunoglobulin mediated immune response	52	1.79086	0.00777319	GO	Bp: Positive Regulation Of Immunoglobulin Mediated Immune Response
Glomeruli	positive regulation of T-helper 1 type immune response	19	1.79063	0.0229315	GO	Bp: Positive Regulation Of T-Helper 1 Type Immune Response
Glomeruli	T cell cytokine production	38	1.78871	0.015734	GO	Bp: T Cell Cytokine Production
Glomeruli	TNFR2 non-canonical NF-kB pathway	88	1.78838	0.0102745	Reactome	Tnfr2 Non-Canonical Nf-Kb Pathway
Glomeruli	positive regulation of B cell activation	82	1.78696	0.00392403	GO	Bp: Positive Regulation Of B Cell Activation
Glomeruli	negative regulation of leukocyte degranulation	11	1.7866	0.0212468	GO	Bp: Negative Regulation Of Leukocyte Degranulation
Glomeruli	positive regulation of immunoglobulin production	58	1.78636	0.00747435	GO	Bp: Positive Regulation Of Immunoglobulin Production
Glomeruli	positive regulation of release of sequestered calcium ion into cytosol	34	1.78626	0.0249465	GO	Bp: Positive Regulation Of Release Of Sequestered Calcium Ion Into Cytosol
Glomeruli	positive regulation of lipopolysaccharide-mediated signaling pathway	10	1.78523	0.0215187	GO	Bp: Positive Regulation Of Lipopolysaccharide-Mediated Signaling Pathway
Glomeruli	regulation of natural killer cell mediated immunity	59	1.78463	0.00819454	GO	Bp: Regulation Of Natural Killer Cell Mediated Immunity
Glomeruli	negative regulation of adaptive immune response	50	1.78455	0.0117753	GO	Bp: Negative Regulation Of Adaptive Immune Response
Glomeruli	negative regulation of lymphocyte apoptotic process	37	1.78411	0.0208628	GO	Bp: Negative Regulation Of Lymphocyte Apoptotic Process
Glomeruli	positive regulation of T cell apoptotic process	15	1.78355	0.0312953	GO	Bp: Positive Regulation Of T Cell Apoptotic Process
Glomeruli	negative regulation of cytokine production	260	1.78275	1.40001e-05	GO	Bp: Negative Regulation Of Cytokine Production
Glomeruli	regulation of syncytium formation by plasma membrane fusion	30	1.78271	0.0178144	GO	Bp: Regulation Of Syncytium Formation By Plasma Membrane Fusion
Glomeruli	regulation of T cell chemotaxis	14	1.78263	0.0317825	GO	Bp: Regulation Of T Cell Chemotaxis
Glomeruli	regulation of ERK1 and ERK2 cascade	280	1.78242	9.51137e-06	GO	Bp: Regulation Of Erk1 And Erk2 Cascade
Glomeruli	positive regulation of production of molecular mediator of immune response	129	1.78068	0.00119062	GO	Bp: Positive Regulation Of Production Of Molecular Mediator Of Immune Response
Glomeruli	spindle elongation	12	1.78065	0.0311205	GO	Bp: Spindle Elongation
Glomeruli	positive regulation of heat generation	12	1.77802	0.0311205	GO	Bp: Positive Regulation Of Heat Generation
Glomeruli	natural killer cell mediated immunity	76	1.77779	0.00603918	GO	Bp: Natural Killer Cell Mediated Immunity
Glomeruli	regulation of T-helper 1 type immune response	31	1.77775	0.0174617	GO	Bp: Regulation Of T-Helper 1 Type Immune Response
Glomeruli	negative regulation of B cell activation	35	1.77719	0.0253356	GO	Bp: Negative Regulation Of B Cell Activation
Glomeruli	negative regulation of leukocyte chemotaxis	15	1.77661	0.0329405	GO	Bp: Negative Regulation Of Leukocyte Chemotaxis
Glomeruli	T cell activation via T cell receptor contact with antigen bound to MHC molecule on antigen presenting cell	9	1.7764	0.0130145	GO	Bp: T Cell Activation Via T Cell Receptor Contact With Antigen Bound To Mhc Molecule On Antigen Presenting Cell
[truncated: 5,444 more rows]

## Sheet: Sema_vs_vehicle
Area	pathway	setSize	NES	p.adjust	dbType	pathway_all
Cortex	homocysteine metabolic process	13	2.09291	0.00513427	GO	Bp: Homocysteine Metabolic Process
Cortex	urea metabolic process	10	2.03596	0.00798266	GO	Bp: Urea Metabolic Process
Cortex	nitrogen cycle metabolic process	10	2.03596	0.00798266	GO	Bp: Nitrogen Cycle Metabolic Process
Cortex	Sulfur amino acid metabolism	23	2.02343	0.0167177	Reactome	Sulfur Amino Acid Metabolism
Cortex	nodal signaling pathway	14	2.02093	0.0168233	GO	Bp: Nodal Signaling Pathway
Cortex	Urea cycle	9	2.01287	0.0131338	Reactome	Urea Cycle
Cortex	nucleoside bisphosphate biosynthetic process	37	1.99755	0.0069235	GO	Bp: Nucleoside Bisphosphate Biosynthetic Process
Cortex	ribonucleoside bisphosphate biosynthetic process	37	1.99755	0.0069235	GO	Bp: Ribonucleoside Bisphosphate Biosynthetic Process
Cortex	purine nucleoside bisphosphate biosynthetic process	37	1.99755	0.0069235	GO	Bp: Purine Nucleoside Bisphosphate Biosynthetic Process
Cortex	nucleoside bisphosphate metabolic process	97	1.99618	0.000413218	GO	Bp: Nucleoside Bisphosphate Metabolic Process
Cortex	ribonucleoside bisphosphate metabolic process	97	1.99618	0.000413218	GO	Bp: Ribonucleoside Bisphosphate Metabolic Process
Cortex	purine nucleoside bisphosphate metabolic process	97	1.99618	0.000413218	GO	Bp: Purine Nucleoside Bisphosphate Metabolic Process
Cortex	alpha-amino acid metabolic process	168	1.98917	3.39805e-05	GO	Bp: Alpha-Amino Acid Metabolic Process
Cortex	multicellular organismal-level water homeostasis	24	1.97878	0.015679	GO	Bp: Multicellular Organismal-Level Water Homeostasis
Cortex	phosphatidylinositol-3,5-bisphosphate phosphatase activity	9	1.97115	0.0329893	GO	Mf: Phosphatidylinositol-3,5-Bisphosphate Phosphatase Activity
Cortex	sulfur amino acid metabolic process	30	1.96807	0.0160393	GO	Bp: Sulfur Amino Acid Metabolic Process
Cortex	amino acid catabolic process	82	1.95887	0.000972791	GO	Bp: Amino Acid Catabolic Process
Cortex	acyl-CoA metabolic process	79	1.95828	0.0014682	GO	Bp: Acyl-Coa Metabolic Process
Cortex	thioester metabolic process	79	1.95828	0.0014682	GO	Bp: Thioester Metabolic Process
Cortex	amino acid binding	48	1.94923	0.00893917	GO	Mf: Amino Acid Binding
Cortex	Lipoic acid metabolism	17	1.94142	0.00594835	KEGG	Lipoic Acid Metabolism
Cortex	glyceraldehyde-3-phosphate metabolic process	13	1.93988	0.0251433	GO	Bp: Glyceraldehyde-3-Phosphate Metabolic Process
Cortex	Glyoxylate metabolism and glycine degradation	25	1.93078	0.0398314	Reactome	Glyoxylate Metabolism And Glycine Degradation
Cortex	urea cycle	9	1.91996	0.0213994	GO	Bp: Urea Cycle
Cortex	ubiquinone metabolic process	18	1.91823	0.0237569	GO	Bp: Ubiquinone Metabolic Process
Cortex	2-Oxocarboxylic acid metabolism	29	1.91172	0.00892993	KEGG	2-Oxocarboxylic Acid Metabolism
Cortex	glucose transmembrane transporter activity	22	1.89399	0.0405208	GO	Mf: Glucose Transmembrane Transporter Activity
Cortex	hexose transmembrane transporter activity	22	1.89399	0.0405208	GO	Mf: Hexose Transmembrane Transporter Activity
Cortex	phosphate ion transmembrane transporter activity	8	1.88431	0.0427851	GO	Mf: Phosphate Ion Transmembrane Transporter Activity
Cortex	proton motive force-driven ATP synthesis	40	1.88428	0.0120648	GO	Bp: Proton Motive Force-Driven Atp Synthesis
Cortex	proton motive force-driven mitochondrial ATP synthesis	40	1.88428	0.0120648	GO	Bp: Proton Motive Force-Driven Mitochondrial Atp Synthesis
Cortex	alpha-amino acid catabolic process	65	1.88342	0.0075423	GO	Bp: Alpha-Amino Acid Catabolic Process
Cortex	calcium ion-regulated exocytosis of neurotransmitter	23	1.8755	0.0263719	GO	Bp: Calcium Ion-Regulated Exocytosis Of Neurotransmitter
Cortex	dopamine uptake	14	1.87517	0.0480086	GO	Bp: Dopamine Uptake
Cortex	Propanoate metabolism	28	1.86874	0.0176919	KEGG	Propanoate Metabolism
Cortex	dopamine transport	53	1.86295	0.0122693	GO	Bp: Dopamine Transport
Cortex	amino acid metabolic process	223	1.86067	5.15038e-05	GO	Bp: Amino Acid Metabolic Process
Cortex	2 iron, 2 sulfur cluster binding	24	1.86057	0.0420814	GO	Mf: 2 Iron, 2 Sulfur Cluster Binding
Cortex	Citrate cycle (TCA cycle)	29	1.85949	0.0144374	KEGG	Citrate Cycle (Tca Cycle)
Cortex	aromatic amino acid metabolic process	25	1.85745	0.0328975	GO	Bp: Aromatic Amino Acid Metabolic Process
Cortex	regulation of steroid hormone secretion	23	1.85288	0.0313744	GO	Bp: Regulation Of Steroid Hormone Secretion
Cortex	positive regulation of hydrogen peroxide metabolic process	8	1.85092	0.0377645	GO	Bp: Positive Regulation Of Hydrogen Peroxide Metabolic Process
Cortex	carbohydrate transmembrane transporter activity	34	1.84943	0.0439195	GO	Mf: Carbohydrate Transmembrane Transporter Activity
Cortex	quinone biosynthetic process	16	1.84489	0.046835	GO	Bp: Quinone Biosynthetic Process
Cortex	benzene-containing compound metabolic process	21	1.84179	0.031036	GO	Bp: Benzene-Containing Compound Metabolic Process
Cortex	monosaccharide transmembrane transporter activity	24	1.84172	0.0461653	GO	Mf: Monosaccharide Transmembrane Transporter Activity
Cortex	ubiquinone biosynthetic process	15	1.84009	0.0485574	GO	Bp: Ubiquinone Biosynthetic Process
Cortex	carboxylic acid transmembrane transporter activity	140	1.83719	0.00335743	GO	Mf: Carboxylic Acid Transmembrane Transporter Activity
Cortex	organic acid transmembrane transporter activity	141	1.82928	0.00504595	GO	Mf: Organic Acid Transmembrane Transporter Activity
Cortex	thioester biosynthetic process	25	1.82633	0.0419036	GO	Bp: Thioester Biosynthetic Process
Cortex	acyl-CoA biosynthetic process	25	1.82633	0.0419036	GO	Bp: Acyl-Coa Biosynthetic Process
Cortex	OXIDATIVE PHOSPHORYLATION	159	1.82375	6.7121e-05	Hallmarks	Oxidative Phosphorylation
Cortex	alditol metabolic process	21	1.81935	0.0382092	GO	Bp: Alditol Metabolic Process
Cortex	glutamate receptor signaling pathway	34	1.81121	0.0376175	GO	Bp: Glutamate Receptor Signaling Pathway
Cortex	phospholipid dephosphorylation	39	1.80406	0.0345102	GO	Bp: Phospholipid Dephosphorylation
Cortex	Phase I - Functionalization of compounds	73	1.80184	0.0171115	Reactome	Phase I - Functionalization Of Compounds
Cortex	Pyruvate metabolism	40	1.7854	0.00894609	KEGG	Pyruvate Metabolism
Cortex	Biological oxidations	153	1.78399	0.00242451	Reactome	Biological Oxidations
Cortex	neuropeptide signaling pathway	48	1.7701	0.0288324	GO	Bp: Neuropeptide Signaling Pathway
Cortex	purine ribonucleotide biosynthetic process	146	1.76557	0.00369795	GO	Bp: Purine Ribonucleotide Biosynthetic Process
Cortex	Metabolism of steroids	102	1.76537	0.00892598	Reactome	Metabolism Of Steroids
Cortex	negative regulation of glial cell differentiation	31	1.76026	0.0495227	GO	Bp: Negative Regulation Of Glial Cell Differentiation
Cortex	Proximal tubule bicarbonate reclamation	19	1.7546	0.0231666	KEGG	Proximal Tubule Bicarbonate Reclamation
Cortex	The citric acid (TCA) cycle and respiratory electron transport	119	1.74938	0.0129	Reactome	The Citric Acid (Tca) Cycle And Respiratory Electron Transport
Cortex	purine ribonucleotide metabolic process	266	1.74777	0.000170428	GO	Bp: Purine Ribonucleotide Metabolic Process
Cortex	ribonucleotide biosynthetic process	157	1.74711	0.00299279	GO	Bp: Ribonucleotide Biosynthetic Process
Cortex	Glyoxylate and dicarboxylate metabolism	26	1.74267	0.0278994	KEGG	Glyoxylate And Dicarboxylate Metabolism
Cortex	nucleoside triphosphate biosynthetic process	84	1.74073	0.0172717	GO	Bp: Nucleoside Triphosphate Biosynthetic Process
Cortex	Alanine, aspartate and glutamate metabolism	29	1.7388	0.0338714	KEGG	Alanine, Aspartate And Glutamate Metabolism
Cortex	Arginine biosynthesis	18	1.73447	0.0257118	KEGG	Arginine Biosynthesis
Cortex	ribonucleotide metabolic process	283	1.73377	0.000192228	GO	Bp: Ribonucleotide Metabolic Process
Cortex	Ubiquinone and other terpenoid-quinone biosynthesis	10	1.73354	0.0382028	KEGG	Ubiquinone And Other Terpenoid-Quinone Biosynthesis
Cortex	organic anion transmembrane transporter activity	203	1.73021	0.00440476	GO	Mf: Organic Anion Transmembrane Transporter Activity
Cortex	ligand-gated monoatomic cation channel activity	67	1.71701	0.0329893	GO	Mf: Ligand-Gated Monoatomic Cation Channel Activity
Cortex	Sulfur metabolism	10	1.71369	0.0438503	KEGG	Sulfur Metabolism
Cortex	organic acid catabolic process	213	1.70728	0.00216856	GO	Bp: Organic Acid Catabolic Process
Cortex	carboxylic acid catabolic process	213	1.70728	0.00216856	GO	Bp: Carboxylic Acid Catabolic Process
Cortex	Metabolism of amino acids and derivatives	218	1.70303	0.00168305	Reactome	Metabolism Of Amino Acids And Derivatives
Cortex	long-chain fatty acid metabolic process	81	1.70247	0.0223327	GO	Bp: Long-Chain Fatty Acid Metabolic Process
Cortex	oxidative phosphorylation	102	1.69292	0.0155402	GO	Bp: Oxidative Phosphorylation
Cortex	ribose phosphate metabolic process	290	1.68294	0.000771931	GO	Bp: Ribose Phosphate Metabolic Process
Cortex	ribose phosphate biosynthetic process	163	1.67812	0.00708862	GO	Bp: Ribose Phosphate Biosynthetic Process
Cortex	purine nucleoside triphosphate biosynthetic process	76	1.66398	0.027002	GO	Bp: Purine Nucleoside Triphosphate Biosynthetic Process
Cortex	Oxidative phosphorylation	91	1.65083	0.0160897	KEGG	Oxidative Phosphorylation
Cortex	aerobic respiration	145	1.63027	0.0163432	GO	Bp: Aerobic Respiration
Cortex	SLC-mediated transmembrane transport	188	1.62917	0.0145125	Reactome	Slc-Mediated Transmembrane Transport
Cortex	active monoatomic ion transmembrane transporter activity	183	1.62227	0.0222893	GO	Mf: Active Monoatomic Ion Transmembrane Transporter Activity
Cortex	sodium ion transmembrane transporter activity	122	1.60072	0.0494171	GO	Mf: Sodium Ion Transmembrane Transporter Activity
Cortex	secondary active transmembrane transporter activity	240	1.58679	0.0122101	GO	Mf: Secondary Active Transmembrane Transporter Activity
Cortex	Peroxisome	82	1.5829	0.0398122	KEGG	Peroxisome
Cortex	feeding behavior	94	1.57581	0.0470168	GO	Bp: Feeding Behavior
Cortex	electron transport chain	88	1.56346	0.0471645	GO	Bp: Electron Transport Chain
Cortex	sulfur compound biosynthetic process	109	1.56111	0.0486194	GO	Bp: Sulfur Compound Biosynthetic Process
Cortex	small molecule catabolic process	300	1.53406	0.00754571	GO	Bp: Small Molecule Catabolic Process
Cortex	purine nucleotide biosynthetic process	177	1.52917	0.0365584	GO	Bp: Purine Nucleotide Biosynthetic Process
Cortex	cellular respiration	192	1.52216	0.0260035	GO	Bp: Cellular Respiration
Cortex	energy derivation by oxidation of organic compounds	280	1.51759	0.0155217	GO	Bp: Energy Derivation By Oxidation Of Organic Compounds
Cortex	sulfur compound metabolic process	260	1.50333	0.0164383	GO	Bp: Sulfur Compound Metabolic Process
Cortex	purine-containing compound biosynthetic process	184	1.4992	0.0297224	GO	Bp: Purine-Containing Compound Biosynthetic Process
Cortex	nucleotide biosynthetic process	205	1.48228	0.0288324	GO	Bp: Nucleotide Biosynthetic Process
Cortex	nucleoside phosphate biosynthetic process	207	1.46904	0.0429394	GO	Bp: Nucleoside Phosphate Biosynthetic Process
Cortex	FATTY ACID METABOLISM	144	1.44841	0.0177624	Hallmarks	Fatty Acid Metabolism
Cortex	BILE ACID METABOLISM	104	1.41674	0.033415	Hallmarks	Bile Acid Metabolism
Cortex	muscle contraction	266	1.40928	0.0418824	GO	Bp: Muscle Contraction
Cortex	Neuroactive ligand-receptor interaction	217	1.3948	0.0413481	KEGG	Neuroactive Ligand-Receptor Interaction
Cortex	negative regulation of cell migration	279	-1.39932	0.0428626	GO	Bp: Negative Regulation Of Cell Migration
Cortex	double-strand break repair	270	-1.42486	0.0348871	GO	Bp: Double-Strand Break Repair
Cortex	Focal adhesion	186	-1.42962	0.0420816	KEGG	Focal Adhesion
Cortex	negative regulation of cell motility	290	-1.43025	0.0299251	GO	Bp: Negative Regulation Of Cell Motility
Cortex	Human immunodeficiency virus 1 infection	177	-1.43633	0.0379313	KEGG	Human Immunodeficiency Virus 1 Infection
Cortex	calcium ion homeostasis	285	-1.44896	0.0200245	GO	Bp: Calcium Ion Homeostasis
Cortex	intracellular receptor signaling pathway	286	-1.45683	0.0245741	GO	Bp: Intracellular Receptor Signaling Pathway
Cortex	Proteoglycans in cancer	185	-1.45706	0.0319306	KEGG	Proteoglycans In Cancer
Cortex	regulation of ERK1 and ERK2 cascade	280	-1.45899	0.0322777	GO	Bp: Regulation Of Erk1 And Erk2 Cascade
Cortex	Efferocytosis	152	-1.4639	0.0421001	KEGG	Efferocytosis
Cortex	ERK1 and ERK2 cascade	298	-1.46493	0.0278912	GO	Bp: Erk1 And Erk2 Cascade
Cortex	M Phase	294	-1.46547	0.0302445	Reactome	M Phase
Cortex	COAGULATION	124	-1.47214	0.0161143	Hallmarks	Coagulation
Cortex	positive regulation of endocytosis	175	-1.47245	0.0416901	GO	Bp: Positive Regulation Of Endocytosis
Cortex	regulation of response to wounding	153	-1.48375	0.041356	GO	Bp: Regulation Of Response To Wounding
Cortex	intracellular calcium ion homeostasis	262	-1.48565	0.0259282	GO	Bp: Intracellular Calcium Ion Homeostasis
Cortex	phosphatidylinositol 3-kinase/protein kinase B signal transduction	265	-1.48616	0.0160061	GO	Bp: Phosphatidylinositol 3-Kinase/Protein Kinase B Signal Transduction
Cortex	G alpha (i) signalling events	189	-1.48968	0.0332631	Reactome	G Alpha (I) Signalling Events
Cortex	positive regulation of cytoskeleton organization	176	-1.49454	0.0349267	GO	Bp: Positive Regulation Of Cytoskeleton Organization
Cortex	regulation of response to cytokine stimulus	133	-1.49559	0.0444553	GO	Bp: Regulation Of Response To Cytokine Stimulus
Cortex	regulation of endothelial cell proliferation	132	-1.50311	0.0416901	GO	Bp: Regulation Of Endothelial Cell Proliferation
Cortex	regulation of regulated secretory pathway	135	-1.50486	0.0460432	GO	Bp: Regulation Of Regulated Secretory Pathway
Cortex	Hepatitis B	141	-1.50649	0.0412207	KEGG	Hepatitis B
Cortex	calcium ion transmembrane import into cytosol	156	-1.50696	0.0393805	GO	Bp: Calcium Ion Transmembrane Import Into Cytosol
Cortex	biological process involved in interaction with host	123	-1.5077	0.046835	GO	Bp: Biological Process Involved In Interaction With Host
Cortex	recombinational repair	155	-1.50877	0.047796	GO	Bp: Recombinational Repair
Cortex	positive regulation of cysteine-type endopeptidase activity	127	-1.50883	0.0463444	GO	Bp: Positive Regulation Of Cysteine-Type Endopeptidase Activity
Cortex	DNA-templated DNA replication	137	-1.50954	0.046714	GO	Bp: Dna-Templated Dna Replication
Cortex	Apoptosis	124	-1.51108	0.037997	KEGG	Apoptosis
Cortex	regulation of MAP kinase activity	180	-1.51441	0.0272676	GO	Bp: Regulation Of Map Kinase Activity
Cortex	maintenance of location in cell	194	-1.51691	0.0176434	GO	Bp: Maintenance Of Location In Cell
Cortex	regulation of epithelial cell migration	230	-1.51742	0.0197541	GO	Bp: Regulation Of Epithelial Cell Migration
Cortex	cellular response to abiotic stimulus	256	-1.51767	0.0141226	GO	Bp: Cellular Response To Abiotic Stimulus
Cortex	cellular response to environmental stimulus	256	-1.51767	0.0141226	GO	Bp: Cellular Response To Environmental Stimulus
Cortex	positive regulation of epithelial cell proliferation	205	-1.51886	0.0223402	GO	Bp: Positive Regulation Of Epithelial Cell Proliferation
Cortex	positive regulation of supramolecular fiber organization	164	-1.52107	0.0366677	GO	Bp: Positive Regulation Of Supramolecular Fiber Organization
Cortex	regulation of cytokine-mediated signaling pathway	125	-1.52152	0.0386375	GO	Bp: Regulation Of Cytokine-Mediated Signaling Pathway
Cortex	double-strand break repair via homologous recombination	152	-1.52231	0.0441686	GO	Bp: Double-Strand Break Repair Via Homologous Recombination
Cortex	regulation of nuclear division	124	-1.52349	0.040783	GO	Bp: Regulation Of Nuclear Division
Cortex	extrinsic apoptotic signaling pathway	217	-1.52527	0.013616	GO	Bp: Extrinsic Apoptotic Signaling Pathway
Cortex	protein polymerization	250	-1.52539	0.00972223	GO	Bp: Protein Polymerization
Cortex	regulated exocytosis	215	-1.52611	0.0221568	GO	Bp: Regulated Exocytosis
Cortex	tissue remodeling	195	-1.52763	0.0271971	GO	Bp: Tissue Remodeling
Cortex	cell cycle checkpoint signaling	170	-1.53024	0.0260035	GO	Bp: Cell Cycle Checkpoint Signaling
Cortex	viral life cycle	202	-1.53566	0.0155402	GO	Bp: Viral Life Cycle
Cortex	positive regulation of cysteine-type endopeptidase activity involved in apoptotic process	111	-1.53843	0.047057	GO	Bp: Positive Regulation Of Cysteine-Type Endopeptidase Activity Involved In Apoptotic Process
Cortex	regulation of actin filament polymerization	127	-1.5385	0.0333451	GO	Bp: Regulation Of Actin Filament Polymerization
Cortex	positive regulation of cell-substrate adhesion	130	-1.5386	0.0413946	GO	Bp: Positive Regulation Of Cell-Substrate Adhesion
Cortex	epithelial cell migration	300	-1.53883	0.00518846	GO	Bp: Epithelial Cell Migration
Cortex	DNA biosynthetic process	168	-1.54158	0.0237569	GO	Bp: Dna Biosynthetic Process
Cortex	fibroblast proliferation	133	-1.54546	0.0248498	GO	Bp: Fibroblast Proliferation
Cortex	regulation of endopeptidase activity	276	-1.55735	0.00284709	GO	Bp: Regulation Of Endopeptidase Activity
Cortex	G alpha (q) signalling events	150	-1.57098	0.0260981	Reactome	G Alpha (Q) Signalling Events
Cortex	actin filament polymerization	151	-1.57647	0.0205296	GO	Bp: Actin Filament Polymerization
Cortex	Mitotic Metaphase and Anaphase	193	-1.57996	0.0186197	Reactome	Mitotic Metaphase And Anaphase
Cortex	regulation of phosphatidylinositol 3-kinase/protein kinase B signal transduction	225	-1.58296	0.0077701	GO	Bp: Regulation Of Phosphatidylinositol 3-Kinase/Protein Kinase B Signal Transduction
Cortex	Separation of Sister Chromatids	160	-1.58336	0.0211303	Reactome	Separation Of Sister Chromatids
Cortex	cell-matrix adhesion	218	-1.58415	0.00552342	GO	Bp: Cell-Matrix Adhesion
Cortex	spindle organization	177	-1.5865	0.0132525	GO	Bp: Spindle Organization
Cortex	Mitotic Anaphase	192	-1.59259	0.0145136	Reactome	Mitotic Anaphase
Cortex	regulation of DNA binding	110	-1.59269	0.0325948	GO	Bp: Regulation Of Dna Binding
Cortex	regulation of wound healing	112	-1.59357	0.0371291	GO	Bp: Regulation Of Wound Healing
Cortex	G protein-coupled receptor binding	245	-1.59365	0.0188993	GO	Mf: G Protein-Coupled Receptor Binding
Cortex	Necroptosis	102	-1.59525	0.0412207	KEGG	Necroptosis
Cortex	cytokinesis	146	-1.59597	0.0183131	GO	Bp: Cytokinesis
Cortex	positive regulation of DNA-binding transcription factor activity	230	-1.59634	0.00674868	GO	Bp: Positive Regulation Of Dna-Binding Transcription Factor Activity
Cortex	p53 signaling pathway	69	-1.59909	0.0399447	KEGG	P53 Signaling Pathway
Cortex	mitotic cell cycle checkpoint signaling	129	-1.60455	0.030408	GO	Bp: Mitotic Cell Cycle Checkpoint Signaling
Cortex	regulation of actin filament organization	249	-1.61024	0.00407843	GO	Bp: Regulation Of Actin Filament Organization
Cortex	regulation of endothelial cell migration	161	-1.61222	0.00935863	GO	Bp: Regulation Of Endothelial Cell Migration
Cortex	regulation of mitotic nuclear division	100	-1.61465	0.0225638	GO	Bp: Regulation Of Mitotic Nuclear Division
Cortex	positive regulation of protein-containing complex assembly	188	-1.61547	0.00935863	GO	Bp: Positive Regulation Of Protein-Containing Complex Assembly
Cortex	positive regulation of phosphatidylinositol 3-kinase/protein kinase B signal transduction	162	-1.62361	0.0136993	GO	Bp: Positive Regulation Of Phosphatidylinositol 3-Kinase/Protein Kinase B Signal Transduction
Cortex	DNA recombination	275	-1.62407	0.00216856	GO	Bp: Dna Recombination
Cortex	negative regulation of defense response	249	-1.62666	0.00307751	GO	Bp: Negative Regulation Of Defense Response
Cortex	Cell Cycle Checkpoints	225	-1.62855	0.0070245	Reactome	Cell Cycle Checkpoints
Cortex	regulation of osteoclast differentiation	75	-1.63084	0.046714	GO	Bp: Regulation Of Osteoclast Differentiation
Cortex	endothelial cell migration	210	-1.63227	0.00434091	GO	Bp: Endothelial Cell Migration
Cortex	positive regulation of myeloid cell differentiation	98	-1.63489	0.0205555	GO	Bp: Positive Regulation Of Myeloid Cell Differentiation
Cortex	Signaling by the B Cell Receptor (BCR)	94	-1.6349	0.0450529	Reactome	Signaling By The B Cell Receptor (Bcr)
Cortex	growth factor receptor binding	123	-1.6352	0.0388555	GO	Mf: Growth Factor Receptor Binding
Cortex	Neutrophil extracellular trap formation	93	-1.63541	0.016902	KEGG	Neutrophil Extracellular Trap Formation
Cortex	viral process	275	-1.63552	0.00172917	GO	Bp: Viral Process
Cortex	collagen fibril organization	61	-1.63596	0.0497052	GO	Bp: Collagen Fibril Organization
Cortex	peptidase inhibitor activity	115	-1.63683	0.0376939	GO	Mf: Peptidase Inhibitor Activity
Cortex	cell surface toll-like receptor signaling pathway	61	-1.63699	0.0487688	GO	Bp: Cell Surface Toll-Like Receptor Signaling Pathway
Cortex	platelet activation	87	-1.63762	0.0392428	GO	Bp: Platelet Activation
Cortex	GPCR ligand binding	248	-1.63922	0.00481163	Reactome	Gpcr Ligand Binding
Cortex	macrophage differentiation	56	-1.63937	0.0437418	GO	Bp: Macrophage Differentiation
Cortex	sister chromatid segregation	197	-1.63954	0.00310375	GO	Bp: Sister Chromatid Segregation
Cortex	APICAL JUNCTION	180	-1.64131	0.00113574	Hallmarks	Apical Junction
Cortex	nuclear chromosome segregation	258	-1.64229	0.0027217	GO	Bp: Nuclear Chromosome Segregation
Cortex	JAK-STAT signaling pathway	122	-1.64257	0.014538	KEGG	Jak-Stat Signaling Pathway
Cortex	regulation of protein depolymerization	86	-1.64414	0.0297936	GO	Bp: Regulation Of Protein Depolymerization
Cortex	Transcriptional misregulation in cancer	152	-1.65373	0.00329953	KEGG	Transcriptional Misregulation In Cancer
Cortex	positive regulation of DNA recombination	66	-1.65515	0.0492449	GO	Bp: Positive Regulation Of Dna Recombination
Cortex	positive regulation of ERK1 and ERK2 cascade	195	-1.65622	0.00440166	GO	Bp: Positive Regulation Of Erk1 And Erk2 Cascade
Cortex	regulation of myeloid cell differentiation	195	-1.65982	0.00434091	GO	Bp: Regulation Of Myeloid Cell Differentiation
Cortex	regulation of pattern recognition receptor signaling pathway	127	-1.66424	0.00910175	GO	Bp: Regulation Of Pattern Recognition Receptor Signaling Pathway
Cortex	positive regulation of apoptotic signaling pathway	152	-1.66437	0.00823251	GO	Bp: Positive Regulation Of Apoptotic Signaling Pathway
Cortex	positive regulation of endopeptidase activity	146	-1.66694	0.00675553	GO	Bp: Positive Regulation Of Endopeptidase Activity
Cortex	regulation of angiogenesis	270	-1.66942	0.000888426	GO	Bp: Regulation Of Angiogenesis
Cortex	lamellipodium assembly	66	-1.66963	0.0418824	GO	Bp: Lamellipodium Assembly
Cortex	collagen metabolic process	110	-1.67051	0.0133476	GO	Bp: Collagen Metabolic Process
Cortex	mitotic spindle organization	116	-1.6728	0.0152343	GO	Bp: Mitotic Spindle Organization
Cortex	regulation of blood coagulation	57	-1.67396	0.0483288	GO	Bp: Regulation Of Blood Coagulation
Cortex	interleukin-1 beta production	80	-1.67637	0.0251433	GO	Bp: Interleukin-1 Beta Production
Cortex	carbohydrate binding	228	-1.68056	0.00342346	GO	Mf: Carbohydrate Binding
Cortex	negative regulation of response to biotic stimulus	138	-1.68142	0.00889149	GO	Bp: Negative Regulation Of Response To Biotic Stimulus
Cortex	positive regulation of extrinsic apoptotic signaling pathway	60	-1.68343	0.032494	GO	Bp: Positive Regulation Of Extrinsic Apoptotic Signaling Pathway
Cortex	regulation of coagulation	61	-1.68416	0.0343111	GO	Bp: Regulation Of Coagulation
Cortex	microtubule cytoskeleton organization involved in mitosis	147	-1.68482	0.00917258	GO	Bp: Microtubule Cytoskeleton Organization Involved In Mitosis
Cortex	regulation of vasculature development	274	-1.68605	0.000413838	GO	Bp: Regulation Of Vasculature Development
Cortex	Cell cycle	141	-1.68639	0.00548892	KEGG	Cell Cycle
Cortex	Salmonella infection	227	-1.68655	0.000440754	KEGG	Salmonella Infection
Cortex	MITOTIC SPINDLE	194	-1.68721	0.000222759	Hallmarks	Mitotic Spindle
Cortex	peptidyl-tyrosine phosphorylation	286	-1.6873	0.000600906	GO	Bp: Peptidyl-Tyrosine Phosphorylation
Cortex	peptidyl-tyrosine modification	288	-1.68816	0.000943691	GO	Bp: Peptidyl-Tyrosine Modification
Cortex	regulation of hemostasis	59	-1.68914	0.0356956	GO	Bp: Regulation Of Hemostasis
Cortex	positive regulation of angiogenesis	159	-1.69034	0.00609041	GO	Bp: Positive Regulation Of Angiogenesis
Cortex	positive regulation of vasculature development	159	-1.69034	0.00609041	GO	Bp: Positive Regulation Of Vasculature Development
Cortex	regulation of interleukin-1 beta production	74	-1.69303	0.0223402	GO	Bp: Regulation Of Interleukin-1 Beta Production
Cortex	endopeptidase inhibitor activity	109	-1.69334	0.0180602	GO	Mf: Endopeptidase Inhibitor Activity
Cortex	protein localization to cell surface	68	-1.69612	0.0320301	GO	Bp: Protein Localization To Cell Surface
Cortex	regulation of release of sequestered calcium ion into cytosol	69	-1.69892	0.031036	GO	Bp: Regulation Of Release Of Sequestered Calcium Ion Into Cytosol
Cortex	inflammasome-mediated signaling pathway	40	-1.70601	0.0481243	GO	Bp: Inflammasome-Mediated Signaling Pathway
Cortex	positive regulation of T cell mediated immunity	59	-1.707	0.0289597	GO	Bp: Positive Regulation Of T Cell Mediated Immunity
Cortex	heparin binding	139	-1.70744	0.0100534	GO	Mf: Heparin Binding
Cortex	receptor signaling pathway via JAK-STAT	133	-1.70887	0.00418169	GO	Bp: Receptor Signaling Pathway Via Jak-Stat
Cortex	negative regulation of mitotic nuclear division	51	-1.70982	0.0297224	GO	Bp: Negative Regulation Of Mitotic Nuclear Division
Cortex	positive regulation of interleukin-8 production	51	-1.70987	0.0297224	GO	Bp: Positive Regulation Of Interleukin-8 Production
Cortex	interleukin-1 production	96	-1.71089	0.0163399	GO	Bp: Interleukin-1 Production
Cortex	negative regulation of nuclear division	54	-1.71326	0.0386628	GO	Bp: Negative Regulation Of Nuclear Division
Cortex	type I interferon-mediated signaling pathway	53	-1.71513	0.0344185	GO	Bp: Type I Interferon-Mediated Signaling Pathway
Cortex	cellular response to type I interferon	53	-1.71513	0.0344185	GO	Bp: Cellular Response To Type I Interferon
Cortex	chromosome separation	71	-1.71577	0.0200216	GO	Bp: Chromosome Separation
Cortex	positive regulation of lipopolysaccharide-mediated signaling pathway	10	-1.71955	0.047057	GO	Bp: Positive Regulation Of Lipopolysaccharide-Mediated Signaling Pathway
Cortex	Platelet activation	110	-1.72122	0.00417296	KEGG	Platelet Activation
Cortex	negative regulation of endothelial cell migration	51	-1.72297	0.0278912	GO	Bp: Negative Regulation Of Endothelial Cell Migration
Cortex	icosanoid secretion	39	-1.72663	0.0448421	GO	Bp: Icosanoid Secretion
Cortex	Degradation of the extracellular matrix	85	-1.72944	0.0135776	Reactome	Degradation Of The Extracellular Matrix
Cortex	regulation of humoral immune response	39	-1.7307	0.0445349	GO	Bp: Regulation Of Humoral Immune Response
Cortex	negative regulation of cell development	279	-1.73138	0.000200267	GO	Bp: Negative Regulation Of Cell Development
Cortex	regulation of interleukin-1 production	90	-1.73237	0.0117517	GO	Bp: Regulation Of Interleukin-1 Production
Cortex	positive regulation of cytokine-mediated signaling pathway	52	-1.73339	0.0297224	GO	Bp: Positive Regulation Of Cytokine-Mediated Signaling Pathway
Cortex	macrophage apoptotic process	10	-1.73339	0.0427658	GO	Bp: Macrophage Apoptotic Process
Cortex	regulation of platelet activation	39	-1.74519	0.0386375	GO	Bp: Regulation Of Platelet Activation
Cortex	interferon-mediated signaling pathway	69	-1.74545	0.0192055	GO	Bp: Interferon-Mediated Signaling Pathway
Cortex	Cytosolic DNA-sensing pathway	60	-1.7502	0.0102896	KEGG	Cytosolic Dna-Sensing Pathway
Cortex	endopeptidase regulator activity	123	-1.75079	0.0107277	GO	Mf: Endopeptidase Regulator Activity
Cortex	negative regulation of tumor necrosis factor production	57	-1.75097	0.0251533	GO	Bp: Negative Regulation Of Tumor Necrosis Factor Production
Cortex	regulation of natural killer cell activation	56	-1.75161	0.0205837	GO	Bp: Regulation Of Natural Killer Cell Activation
Cortex	Platelet activation, signaling and aggregation	221	-1.75235	0.000661124	Reactome	Platelet Activation, Signaling And Aggregation
Cortex	receptor signaling pathway via STAT	139	-1.75237	0.00376971	GO	Bp: Receptor Signaling Pathway Via Stat
Cortex	negative regulation of DNA binding	44	-1.75327	0.0447925	GO	Bp: Negative Regulation Of Dna Binding
Cortex	positive regulation of myeloid leukocyte differentiation	63	-1.75374	0.0253058	GO	Bp: Positive Regulation Of Myeloid Leukocyte Differentiation
Cortex	mitotic nuclear division	232	-1.75452	0.000443977	GO	Bp: Mitotic Nuclear Division
Cortex	negative regulation of tumor necrosis factor superfamily cytokine production	58	-1.75605	0.0243734	GO	Bp: Negative Regulation Of Tumor Necrosis Factor Superfamily Cytokine Production
Cortex	mitotic metaphase chromosome alignment	46	-1.75655	0.0356351	GO	Bp: Mitotic Metaphase Chromosome Alignment
Cortex	myeloid leukocyte cytokine production	60	-1.75773	0.0163426	GO	Bp: Myeloid Leukocyte Cytokine Production
Cortex	extracellular matrix disassembly	32	-1.75808	0.0401664	GO	Bp: Extracellular Matrix Disassembly
Cortex	APOPTOSIS	149	-1.75854	0.000430964	Hallmarks	Apoptosis
Cortex	regulation of actin filament length	149	-1.76043	0.00306116	GO	Bp: Regulation Of Actin Filament Length
Cortex	natural killer cell differentiation	31	-1.7612	0.0325948	GO	Bp: Natural Killer Cell Differentiation
Cortex	regulation of chemotaxis	212	-1.7614	0.000477663	GO	Bp: Regulation Of Chemotaxis
Cortex	dendritic cell chemotaxis	16	-1.76216	0.0496221	GO	Bp: Dendritic Cell Chemotaxis
Cortex	negative regulation of myeloid leukocyte differentiation	50	-1.76232	0.025563	GO	Bp: Negative Regulation Of Myeloid Leukocyte Differentiation
Cortex	Kinesins	44	-1.76301	0.0363037	Reactome	Kinesins
Cortex	natural killer cell degranulation	10	-1.76308	0.0343586	GO	Bp: Natural Killer Cell Degranulation
Cortex	regulation of mitotic sister chromatid separation	50	-1.76348	0.025563	GO	Bp: Regulation Of Mitotic Sister Chromatid Separation
Cortex	dendritic cell cytokine production	16	-1.76428	0.0491558	GO	Bp: Dendritic Cell Cytokine Production
Cortex	natural killer cell mediated immune response to tumor cell	13	-1.76514	0.0466118	GO	Bp: Natural Killer Cell Mediated Immune Response To Tumor Cell
Cortex	negative regulation of CD4-positive, alpha-beta T cell activation	32	-1.76544	0.039057	GO	Bp: Negative Regulation Of Cd4-Positive, Alpha-Beta T Cell Activation
Cortex	cytoskeleton-dependent cytokinesis	89	-1.76589	0.00971749	GO	Bp: Cytoskeleton-Dependent Cytokinesis
Cortex	regulation of peptidyl-tyrosine phosphorylation	232	-1.76628	0.000360132	GO	Bp: Regulation Of Peptidyl-Tyrosine Phosphorylation
Cortex	negative regulation of innate immune response	90	-1.76708	0.00817658	GO	Bp: Negative Regulation Of Innate Immune Response
Cortex	positive regulation of mitotic cell cycle phase transition	83	-1.76746	0.00863194	GO	Bp: Positive Regulation Of Mitotic Cell Cycle Phase Transition
Cortex	Virion - Ebolavirus, Lyssavirus and Morbillivirus	15	-1.76817	0.0278994	KEGG	Virion - Ebolavirus, Lyssavirus And Morbillivirus
Cortex	membrane raft organization	23	-1.76839	0.0451924	GO	Bp: Membrane Raft Organization
Cortex	regulation of immature T cell proliferation	16	-1.76921	0.047057	GO	Bp: Regulation Of Immature T Cell Proliferation
Cortex	Virion - Human immunodeficiency virus	9	-1.77023	0.0451274	KEGG	Virion - Human Immunodeficiency Virus
Cortex	kinetochore assembly	16	-1.77074	0.047057	GO	Bp: Kinetochore Assembly
Cortex	cytolysis	8	-1.77198	0.0460432	GO	Bp: Cytolysis
Cortex	viral genome replication	100	-1.77325	0.00369795	GO	Bp: Viral Genome Replication
Cortex	syncytium formation	61	-1.77411	0.0182391	GO	Bp: Syncytium Formation
Cortex	positive regulation of myeloid leukocyte cytokine production involved in immune response	37	-1.77518	0.0413511	GO	Bp: Positive Regulation Of Myeloid Leukocyte Cytokine Production Involved In Immune Response
Cortex	extracellular structure organization	287	-1.77581	0.000113945	GO	Bp: Extracellular Structure Organization
Cortex	positive regulation of mitotic cell cycle	114	-1.77686	0.00551393	GO	Bp: Positive Regulation Of Mitotic Cell Cycle
Cortex	detection of biotic stimulus	34	-1.77713	0.0366775	GO	Bp: Detection Of Biotic Stimulus
Cortex	TCR signaling	96	-1.77738	0.0119067	Reactome	Tcr Signaling
Cortex	mitotic cytokinesis	76	-1.77786	0.0117648	GO	Bp: Mitotic Cytokinesis
Cortex	Collagen biosynthesis and modifying enzymes	55	-1.77808	0.0423898	Reactome	Collagen Biosynthesis And Modifying Enzymes
Cortex	positive regulation of MAP kinase activity	119	-1.77831	0.00307751	GO	Bp: Positive Regulation Of Map Kinase Activity
Cortex	positive regulation of heterotypic cell-cell adhesion	13	-1.78182	0.042675	GO	Bp: Positive Regulation Of Heterotypic Cell-Cell Adhesion
Cortex	positive regulation of leukocyte degranulation	24	-1.78288	0.0447906	GO	Bp: Positive Regulation Of Leukocyte Degranulation
Cortex	response to tumor cell	43	-1.78311	0.0460432	GO	Bp: Response To Tumor Cell
Cortex	CD4-positive, alpha-beta T cell proliferation	24	-1.78328	0.0447906	GO	Bp: Cd4-Positive, Alpha-Beta T Cell Proliferation
Cortex	regulation of CD4-positive, alpha-beta T cell proliferation	24	-1.78328	0.0447906	GO	Bp: Regulation Of Cd4-Positive, Alpha-Beta T Cell Proliferation
Cortex	Mitotic Prometaphase	166	-1.78333	0.00224273	Reactome	Mitotic Prometaphase
Cortex	extracellular matrix organization	286	-1.78425	9.11832e-05	GO	Bp: Extracellular Matrix Organization
Cortex	external encapsulating structure organization	286	-1.78425	9.11832e-05	GO	Bp: External Encapsulating Structure Organization
Cortex	regulation of mitotic cytokinesis	9	-1.78482	0.0394218	GO	Bp: Regulation Of Mitotic Cytokinesis
Cortex	negative regulation of viral-induced cytoplasmic pattern recognition receptor signaling pathway	34	-1.78541	0.0352731	GO	Bp: Negative Regulation Of Viral-Induced Cytoplasmic Pattern Recognition Receptor Signaling Pathway
Cortex	negative regulation of T cell mediated immunity	20	-1.78718	0.0441109	GO	Bp: Negative Regulation Of T Cell Mediated Immunity
Cortex	integrin activation	25	-1.78755	0.0317124	GO	Bp: Integrin Activation
Cortex	Peptide ligand-binding receptors	114	-1.78914	0.0110288	Reactome	Peptide Ligand-Binding Receptors
Cortex	actin polymerization or depolymerization	176	-1.79007	0.000903524	GO	Bp: Actin Polymerization Or Depolymerization
Cortex	germinal center formation	16	-1.79087	0.0395134	GO	Bp: Germinal Center Formation
Cortex	negative regulation of alpha-beta T cell differentiation	26	-1.79106	0.0436374	GO	Bp: Negative Regulation Of Alpha-Beta T Cell Differentiation
Cortex	mitotic sister chromatid separation	52	-1.79115	0.0174201	GO	Bp: Mitotic Sister Chromatid Separation
Cortex	regulation of spindle checkpoint	17	-1.79233	0.0460432	GO	Bp: Regulation Of Spindle Checkpoint
Cortex	regulation of lymphocyte chemotaxis	20	-1.79444	0.0424848	GO	Bp: Regulation Of Lymphocyte Chemotaxis
Cortex	prostaglandin secretion	17	-1.79471	0.0460432	GO	Bp: Prostaglandin Secretion
Cortex	interleukin-17-mediated signaling pathway	11	-1.79531	0.0445399	GO	Bp: Interleukin-17-Mediated Signaling Pathway
Cortex	cell adhesion mediator activity	33	-1.79595	0.0420814	GO	Mf: Cell Adhesion Mediator Activity
Cortex	positive regulation of response to cytokine stimulus	56	-1.79782	0.0137316	GO	Bp: Positive Regulation Of Response To Cytokine Stimulus
Cortex	RAC3 GTPase cycle	76	-1.79791	0.0114311	Reactome	Rac3 Gtpase Cycle
Cortex	positive regulation of cell cycle process	224	-1.79797	0.000295129	GO	Bp: Positive Regulation Of Cell Cycle Process
Cortex	Human T-cell leukemia virus 1 infection	209	-1.79827	0.000113011	KEGG	Human T-Cell Leukemia Virus 1 Infection
Cortex	Viral myocarditis	67	-1.79959	0.00599771	KEGG	Viral Myocarditis
Cortex	Interleukin receptor SHC signaling	20	-1.79964	0.0469535	Reactome	Interleukin Receptor Shc Signaling
Cortex	cell adhesion mediated by integrin	85	-1.79978	0.00551393	GO	Bp: Cell Adhesion Mediated By Integrin
Cortex	positive regulation of release of sequestered calcium ion into cytosol	34	-1.7998	0.0320457	GO	Bp: Positive Regulation Of Release Of Sequestered Calcium Ion Into Cytosol
Cortex	regulation of actin polymerization or depolymerization	147	-1.80021	0.00199597	GO	Bp: Regulation Of Actin Polymerization Or Depolymerization
Cortex	regulation of B cell receptor signaling pathway	15	-1.8005	0.0465291	GO	Bp: Regulation Of B Cell Receptor Signaling Pathway
Cortex	positive regulation of inflammatory response to antigenic stimulus	26	-1.80051	0.0410295	GO	Bp: Positive Regulation Of Inflammatory Response To Antigenic Stimulus
Cortex	glycosaminoglycan binding	191	-1.80256	0.000767057	GO	Mf: Glycosaminoglycan Binding
Cortex	regulation of prostaglandin secretion	13	-1.8027	0.0365727	GO	Bp: Regulation Of Prostaglandin Secretion
Cortex	osteoclast differentiation	115	-1.80369	0.00281173	GO	Bp: Osteoclast Differentiation
Cortex	macrophage activation involved in immune response	18	-1.80451	0.0297224	GO	Bp: Macrophage Activation Involved In Immune Response
Cortex	positive regulation of icosanoid secretion	16	-1.80626	0.0353886	GO	Bp: Positive Regulation Of Icosanoid Secretion
Cortex	positive regulation of interleukin-12 production	38	-1.80718	0.0199786	GO	Bp: Positive Regulation Of Interleukin-12 Production
Cortex	tolerance induction	37	-1.80829	0.0326871	GO	Bp: Tolerance Induction
Cortex	positive regulation of cell adhesion mediated by integrin	21	-1.80867	0.0344185	GO	Bp: Positive Regulation Of Cell Adhesion Mediated By Integrin
Cortex	T cell extravasation	13	-1.80871	0.0345102	GO	Bp: T Cell Extravasation
Cortex	actin filament depolymerization	54	-1.80881	0.0155402	GO	Bp: Actin Filament Depolymerization
Cortex	cellular response to lipoprotein particle stimulus	33	-1.80961	0.0213994	GO	Bp: Cellular Response To Lipoprotein Particle Stimulus
Cortex	response to interleukin-4	30	-1.80985	0.0343586	GO	Bp: Response To Interleukin-4
Cortex	establishment of chromosome localization	87	-1.81344	0.00615642	GO	Bp: Establishment Of Chromosome Localization
Cortex	regulation of icosanoid secretion	19	-1.81483	0.0223255	GO	Bp: Regulation Of Icosanoid Secretion
Cortex	regulation of DNA recombination	113	-1.81612	0.00266984	GO	Bp: Regulation Of Dna Recombination
Cortex	Mitotic Spindle Checkpoint	93	-1.81673	0.00892598	Reactome	Mitotic Spindle Checkpoint
Cortex	P2Y receptors	10	-1.81692	0.0399931	Reactome	P2y Receptors
Cortex	negative regulation of immunoglobulin production	13	-1.81872	0.0303361	GO	Bp: Negative Regulation Of Immunoglobulin Production
Cortex	cell adhesion molecule binding	259	-1.81893	0.000105076	GO	Mf: Cell Adhesion Molecule Binding
Cortex	positive regulation of granulocyte chemotaxis	26	-1.81962	0.0342418	GO	Bp: Positive Regulation Of Granulocyte Chemotaxis
Cortex	sequestering of calcium ion	110	-1.81974	0.00209167	GO	Bp: Sequestering Of Calcium Ion
Cortex	regulation of metaphase plate congression	13	-1.81989	0.0303361	GO	Bp: Regulation Of Metaphase Plate Congression
Cortex	natural killer cell mediated cytotoxicity directed against tumor cell target	12	-1.82069	0.0405021	GO	Bp: Natural Killer Cell Mediated Cytotoxicity Directed Against Tumor Cell Target
Cortex	The NLRP3 inflammasome	9	-1.82111	0.0426272	Reactome	The Nlrp3 Inflammasome
Cortex	negative regulation of endothelial cell proliferation	39	-1.82112	0.0207347	GO	Bp: Negative Regulation Of Endothelial Cell Proliferation
Cortex	regulation of gamma-delta T cell differentiation	13	-1.82172	0.0297936	GO	Bp: Regulation Of Gamma-Delta T Cell Differentiation
Cortex	regulation of gamma-delta T cell activation	13	-1.82172	0.0297936	GO	Bp: Regulation Of Gamma-Delta T Cell Activation
Cortex	CD4-positive, CD25-positive, alpha-beta regulatory T cell differentiation	10	-1.82328	0.0213994	GO	Bp: Cd4-Positive, Cd25-Positive, Alpha-Beta Regulatory T Cell Differentiation
Cortex	positive regulation of natural killer cell mediated cytotoxicity	39	-1.82397	0.0200687	GO	Bp: Positive Regulation Of Natural Killer Cell Mediated Cytotoxicity
Cortex	positive regulation of cell cycle phase transition	103	-1.82478	0.0029548	GO	Bp: Positive Regulation Of Cell Cycle Phase Transition
Cortex	Cell junction organization	64	-1.82481	0.0147889	Reactome	Cell Junction Organization
Cortex	neuroinflammatory response	74	-1.82518	0.00715257	GO	Bp: Neuroinflammatory Response
Cortex	positive regulation of peptidase activity	160	-1.82896	0.00064285	GO	Bp: Positive Regulation Of Peptidase Activity
Cortex	cellular response to UV-A	8	-1.82946	0.0256265	GO	Bp: Cellular Response To Uv-A
Cortex	Class A/1 (Rhodopsin-like receptors)	197	-1.82993	0.00029248	Reactome	Class A/1 (Rhodopsin-Like Receptors)
Cortex	regulation of fever generation	11	-1.83013	0.0333451	GO	Bp: Regulation Of Fever Generation
Cortex	T-helper cell differentiation	62	-1.83114	0.00972223	GO	Bp: T-Helper Cell Differentiation
Cortex	defense response to Gram-negative bacterium	59	-1.83126	0.00931251	GO	Bp: Defense Response To Gram-Negative Bacterium
Cortex	activation of cysteine-type endopeptidase activity involved in apoptotic process	68	-1.83201	0.0103269	GO	Bp: Activation Of Cysteine-Type Endopeptidase Activity Involved In Apoptotic Process
Cortex	positive regulation of gamma-delta T cell differentiation	10	-1.83222	0.0196543	GO	Bp: Positive Regulation Of Gamma-Delta T Cell Differentiation
Cortex	positive regulation of gamma-delta T cell activation	10	-1.83222	0.0196543	GO	Bp: Positive Regulation Of Gamma-Delta T Cell Activation
Cortex	positive regulation of antigen receptor-mediated signaling pathway	26	-1.833	0.0303361	GO	Bp: Positive Regulation Of Antigen Receptor-Mediated Signaling Pathway
Cortex	modulation of process of another organism	16	-1.83316	0.0288786	GO	Bp: Modulation Of Process Of Another Organism
Cortex	positive regulation of CD4-positive, alpha-beta T cell proliferation	11	-1.8345	0.0325177	GO	Bp: Positive Regulation Of Cd4-Positive, Alpha-Beta T Cell Proliferation
Cortex	somatic diversification of immune receptors	75	-1.83504	0.00691893	GO	Bp: Somatic Diversification Of Immune Receptors
Cortex	CD4-positive, alpha-beta T cell lineage commitment	18	-1.83515	0.0213994	GO	Bp: Cd4-Positive, Alpha-Beta T Cell Lineage Commitment
Cortex	immune system development	209	-1.83574	0.000155042	GO	Bp: Immune System Development
Cortex	positive regulation of cytokinesis	32	-1.83647	0.0221751	GO	Bp: Positive Regulation Of Cytokinesis
Cortex	regulation of sequestering of calcium ion	108	-1.83702	0.00401834	GO	Bp: Regulation Of Sequestering Of Calcium Ion
Cortex	CD40 signaling pathway	15	-1.83723	0.0344185	GO	Bp: Cd40 Signaling Pathway
Cortex	regulation of mast cell activation	44	-1.83917	0.0221568	GO	Bp: Regulation Of Mast Cell Activation
Cortex	dendritic cell antigen processing and presentation	10	-1.83932	0.0185718	GO	Bp: Dendritic Cell Antigen Processing And Presentation
Cortex	syncytium formation by plasma membrane fusion	59	-1.83978	0.00820514	GO	Bp: Syncytium Formation By Plasma Membrane Fusion
Cortex	cell-cell fusion	59	-1.83978	0.00820514	GO	Bp: Cell-Cell Fusion
Cortex	antigen binding	59	-1.84042	0.0226288	GO	Mf: Antigen Binding
Cortex	myeloid leukocyte differentiation	228	-1.84198	9.83474e-05	GO	Bp: Myeloid Leukocyte Differentiation
Cortex	complement activation	46	-1.84268	0.0189324	GO	Bp: Complement Activation
Cortex	Cell-Cell communication	78	-1.84274	0.00892598	Reactome	Cell-Cell Communication
Cortex	tyrosine phosphorylation of STAT protein	56	-1.84281	0.00919932	GO	Bp: Tyrosine Phosphorylation Of Stat Protein
Cortex	T cell chemotaxis	20	-1.84373	0.0313744	GO	Bp: T Cell Chemotaxis
Cortex	cellular response to interleukin-4	28	-1.84404	0.0311581	GO	Bp: Cellular Response To Interleukin-4
Cortex	regulation of dendritic cell chemotaxis	10	-1.84567	0.0170061	GO	Bp: Regulation Of Dendritic Cell Chemotaxis
Cortex	Signaling by Interleukins	231	-1.84638	0.000226881	Reactome	Signaling By Interleukins
Cortex	regulation of myeloid cell apoptotic process	33	-1.84643	0.0168922	GO	Bp: Regulation Of Myeloid Cell Apoptotic Process
Cortex	somatic diversification of immune receptors via germline recombination within a single locus	68	-1.84778	0.00863194	GO	Bp: Somatic Diversification Of Immune Receptors Via Germline Recombination Within A Single Locus
Cortex	somatic cell DNA recombination	68	-1.84778	0.00863194	GO	Bp: Somatic Cell Dna Recombination
Cortex	regulation of homotypic cell-cell adhesion	32	-1.84897	0.0199877	GO	Bp: Regulation Of Homotypic Cell-Cell Adhesion
Cortex	positive regulation of mast cell activation	25	-1.85047	0.0210817	GO	Bp: Positive Regulation Of Mast Cell Activation
Cortex	defense response to fungus	40	-1.85202	0.0183131	GO	Bp: Defense Response To Fungus
Cortex	negative regulation of sequestering of calcium ion	107	-1.85235	0.00242315	GO	Bp: Negative Regulation Of Sequestering Of Calcium Ion
Cortex	multinuclear osteoclast differentiation	9	-1.85268	0.0200164	GO	Bp: Multinuclear Osteoclast Differentiation
Cortex	negative regulation of leukocyte apoptotic process	55	-1.85291	0.0120862	GO	Bp: Negative Regulation Of Leukocyte Apoptotic Process
Cortex	regulation of canonical NF-kappaB signal transduction	182	-1.85382	0.000181232	GO	Bp: Regulation Of Canonical Nf-Kappab Signal Transduction
Cortex	cell differentiation involved in kidney development	51	-1.8539	0.00910467	GO	Bp: Cell Differentiation Involved In Kidney Development
Cortex	regulation of neutrophil activation	12	-1.85428	0.0317124	GO	Bp: Regulation Of Neutrophil Activation
Cortex	regulation of myeloid leukocyte differentiation	124	-1.85436	0.000882376	GO	Bp: Regulation Of Myeloid Leukocyte Differentiation
Cortex	Interleukin-2 signaling	10	-1.85478	0.0323304	Reactome	Interleukin-2 Signaling
Cortex	chromosome localization	93	-1.85568	0.00263079	GO	Bp: Chromosome Localization
Cortex	positive regulation of fever generation	9	-1.85579	0.0196608	GO	Bp: Positive Regulation Of Fever Generation
Cortex	neutrophil degranulation	10	-1.85622	0.0155402	GO	Bp: Neutrophil Degranulation
Cortex	CD4-positive, alpha-beta T cell differentiation involved in immune response	63	-1.85844	0.00790155	GO	Bp: Cd4-Positive, Alpha-Beta T Cell Differentiation Involved In Immune Response
Cortex	CD28 co-stimulation	31	-1.85927	0.0290756	Reactome	Cd28 Co-Stimulation
Cortex	response to lipopolysaccharide	244	-1.85936	3.78213e-05	GO	Bp: Response To Lipopolysaccharide
Cortex	cytosolic pattern recognition receptor signaling pathway	130	-1.85944	0.000862833	GO	Bp: Cytosolic Pattern Recognition Receptor Signaling Pathway
Cortex	positive regulation of mitotic cytokinesis	8	-1.86048	0.01594	GO	Bp: Positive Regulation Of Mitotic Cytokinesis
Cortex	positive regulation of protein depolymerization	16	-1.86117	0.023124	GO	Bp: Positive Regulation Of Protein Depolymerization
Cortex	positive regulation of T cell cytokine production	21	-1.86274	0.019725	GO	Bp: Positive Regulation Of T Cell Cytokine Production
Cortex	positive regulation of fibroblast proliferation	70	-1.86297	0.00575333	GO	Bp: Positive Regulation Of Fibroblast Proliferation
Cortex	regulation of protein localization to cell surface	42	-1.86354	0.0121137	GO	Bp: Regulation Of Protein Localization To Cell Surface
Cortex	alpha-beta T cell activation involved in immune response	65	-1.86368	0.00864937	GO	Bp: Alpha-Beta T Cell Activation Involved In Immune Response
Cortex	innate immune response activating cell surface receptor signaling pathway	71	-1.86442	0.00442926	GO	Bp: Innate Immune Response Activating Cell Surface Receptor Signaling Pathway
Cortex	release of sequestered calcium ion into cytosol	106	-1.86504	0.00199597	GO	Bp: Release Of Sequestered Calcium Ion Into Cytosol
Cortex	positive regulation of granulocyte macrophage colony-stimulating factor production	9	-1.86529	0.0174201	GO	Bp: Positive Regulation Of Granulocyte Macrophage Colony-Stimulating Factor Production
Cortex	dendritic cell migration	21	-1.86571	0.0194511	GO	Bp: Dendritic Cell Migration
Cortex	regulation of T cell receptor signaling pathway	45	-1.86698	0.0174201	GO	Bp: Regulation Of T Cell Receptor Signaling Pathway
Cortex	RAC1 GTPase cycle	154	-1.86699	0.000426172	Reactome	Rac1 Gtpase Cycle
Cortex	positive regulation of natural killer cell mediated immunity	41	-1.86707	0.0176512	GO	Bp: Positive Regulation Of Natural Killer Cell Mediated Immunity
Cortex	regulation of ribonuclease activity	12	-1.86766	0.0282777	GO	Bp: Regulation Of Ribonuclease Activity
Cortex	regulation of transforming growth factor beta production	36	-1.8677	0.0166366	GO	Bp: Regulation Of Transforming Growth Factor Beta Production
Cortex	wound healing involved in inflammatory response	11	-1.86916	0.0232587	GO	Bp: Wound Healing Involved In Inflammatory Response
Cortex	T-helper cell lineage commitment	15	-1.86958	0.0243072	GO	Bp: T-Helper Cell Lineage Commitment
Cortex	regulation of platelet aggregation	21	-1.86979	0.0182275	GO	Bp: Regulation Of Platelet Aggregation
Cortex	Nucleotide-binding domain, leucine rich repeat containing receptor (NLR) signaling pathways	42	-1.87055	0.0252213	Reactome	Nucleotide-Binding Domain, Leucine Rich Repeat Containing Receptor (Nlr) Signaling Pathways
Cortex	regulation of actin filament depolymerization	50	-1.87059	0.00910175	GO	Bp: Regulation Of Actin Filament Depolymerization
Cortex	regulation of phagocytosis	106	-1.87085	0.00175341	GO	Bp: Regulation Of Phagocytosis
Cortex	regulation of isotype switching	35	-1.87203	0.011998	GO	Bp: Regulation Of Isotype Switching
Cortex	extracellular matrix structural constituent	130	-1.87363	0.00164008	GO	Mf: Extracellular Matrix Structural Constituent
Cortex	negative regulation of alpha-beta T cell activation	43	-1.87587	0.0224517	GO	Bp: Negative Regulation Of Alpha-Beta T Cell Activation
Cortex	lipase activator activity	18	-1.87688	0.0245624	GO	Mf: Lipase Activator Activity
Cortex	regulation of interleukin-4 production	39	-1.87753	0.012002	GO	Bp: Regulation Of Interleukin-4 Production
Cortex	inflammatory cell apoptotic process	23	-1.87775	0.0194093	GO	Bp: Inflammatory Cell Apoptotic Process
Cortex	regulation of cytokine production involved in inflammatory response	51	-1.87824	0.00691893	GO	Bp: Regulation Of Cytokine Production Involved In Inflammatory Response
Cortex	regulation of viral life cycle	118	-1.87873	0.000845121	GO	Bp: Regulation Of Viral Life Cycle
Cortex	mast cell activation involved in immune response	45	-1.87891	0.016189	GO	Bp: Mast Cell Activation Involved In Immune Response
Cortex	positive regulation of peptidyl-tyrosine phosphorylation	164	-1.87961	0.000219224	GO	Bp: Positive Regulation Of Peptidyl-Tyrosine Phosphorylation
Cortex	T-helper 17 type immune response	37	-1.88034	0.0174201	GO	Bp: T-Helper 17 Type Immune Response
Cortex	Regulation of Complement cascade	28	-1.88098	0.0260981	Reactome	Regulation Of Complement Cascade
Cortex	coagulation	159	-1.88101	0.000212036	GO	Bp: Coagulation
Cortex	activated T cell proliferation	42	-1.88167	0.0103143	GO	Bp: Activated T Cell Proliferation
Cortex	T cell activation via T cell receptor contact with antigen bound to MHC molecule on antigen presenting cell	9	-1.88285	0.0155402	GO	Bp: T Cell Activation Via T Cell Receptor Contact With Antigen Bound To Mhc Molecule On Antigen Presenting Cell
Cortex	negative regulation of sister chromatid segregation	41	-1.88394	0.0158475	GO	Bp: Negative Regulation Of Sister Chromatid Segregation
Cortex	negative regulation of mitotic sister chromatid segregation	41	-1.88394	0.0158475	GO	Bp: Negative Regulation Of Mitotic Sister Chromatid Segregation
Cortex	negative regulation of mitotic metaphase/anaphase transition	41	-1.88394	0.0158475	GO	Bp: Negative Regulation Of Mitotic Metaphase/Anaphase Transition
Cortex	negative regulation of mitotic sister chromatid separation	41	-1.88394	0.0158475	GO	Bp: Negative Regulation Of Mitotic Sister Chromatid Separation
Cortex	endolysosomal toll-like receptor signaling pathway	43	-1.88413	0.0201797	GO	Bp: Endolysosomal Toll-Like Receptor Signaling Pathway
Cortex	Type I hemidesmosome assembly	9	-1.88484	0.0224741	Reactome	Type I Hemidesmosome Assembly
Cortex	negative regulation of type II interferon production	31	-1.88515	0.0114226	GO	Bp: Negative Regulation Of Type Ii Interferon Production
Cortex	chromosome condensation	26	-1.88528	0.0197541	GO	Bp: Chromosome Condensation
Cortex	positive regulation of phagocytosis	75	-1.88559	0.00398268	GO	Bp: Positive Regulation Of Phagocytosis
Cortex	blood coagulation	157	-1.88664	0.000170428	GO	Bp: Blood Coagulation
Cortex	spindle checkpoint signaling	43	-1.88676	0.019725	GO	Bp: Spindle Checkpoint Signaling
Cortex	negative regulation of natural killer cell activation	8	-1.88682	0.0122693	GO	Bp: Negative Regulation Of Natural Killer Cell Activation
Cortex	AGE-RAGE signaling pathway in diabetic complications	98	-1.88723	0.000986713	KEGG	Age-Rage Signaling Pathway In Diabetic Complications
Cortex	leukocyte activation involved in inflammatory response	48	-1.88868	0.0126717	GO	Bp: Leukocyte Activation Involved In Inflammatory Response
Cortex	positive regulation of T cell apoptotic process	15	-1.89045	0.0214923	GO	Bp: Positive Regulation Of T Cell Apoptotic Process
Cortex	peptidase regulator activity	163	-1.89208	0.000401113	GO	Mf: Peptidase Regulator Activity
Cortex	negative regulation of lymphocyte mediated immunity	61	-1.89212	0.00638404	GO	Bp: Negative Regulation Of Lymphocyte Mediated Immunity
Cortex	CD8-positive, alpha-beta T cell differentiation	18	-1.89233	0.011639	GO	Bp: Cd8-Positive, Alpha-Beta T Cell Differentiation
Cortex	peptidoglycan binding	11	-1.895	0.0409755	GO	Mf: Peptidoglycan Binding
Cortex	collagen-activated tyrosine kinase receptor signaling pathway	11	-1.89625	0.0173636	GO	Bp: Collagen-Activated Tyrosine Kinase Receptor Signaling Pathway
Cortex	alpha-beta T cell differentiation involved in immune response	64	-1.89926	0.00720088	GO	Bp: Alpha-Beta T Cell Differentiation Involved In Immune Response
Cortex	positive regulation of transforming growth factor beta production	18	-1.89928	0.0107573	GO	Bp: Positive Regulation Of Transforming Growth Factor Beta Production
Cortex	positive regulation of leukocyte mediated cytotoxicity	64	-1.8993	0.00720088	GO	Bp: Positive Regulation Of Leukocyte Mediated Cytotoxicity
Cortex	MHC class I protein binding	26	-1.90192	0.032527	GO	Mf: Mhc Class I Protein Binding
Cortex	Chagas disease	95	-1.90248	0.000816363	KEGG	Chagas Disease
Cortex	Defensins	11	-1.90347	0.0269342	Reactome	Defensins
Cortex	positive regulation of protein localization to cell surface	22	-1.90352	0.0209517	GO	Bp: Positive Regulation Of Protein Localization To Cell Surface
Cortex	Virion - Herpesvirus	10	-1.90435	0.00929726	KEGG	Virion - Herpesvirus
Cortex	B cell receptor signaling pathway	71	-1.90529	0.00175252	KEGG	B Cell Receptor Signaling Pathway
Cortex	gamma-delta T cell differentiation	16	-1.90569	0.0160061	GO	Bp: Gamma-Delta T Cell Differentiation
Cortex	hemostasis	161	-1.90617	0.000147672	GO	Bp: Hemostasis
Cortex	mitotic spindle elongation	9	-1.90753	0.0121257	GO	Bp: Mitotic Spindle Elongation
Cortex	regulation of B cell apoptotic process	20	-1.90768	0.0197935	GO	Bp: Regulation Of B Cell Apoptotic Process
Cortex	interleukin-8 production	67	-1.90797	0.00269845	GO	Bp: Interleukin-8 Production
Cortex	positive regulation of prostaglandin secretion	12	-1.90827	0.0189324	GO	Bp: Positive Regulation Of Prostaglandin Secretion
Cortex	RAC2 GTPase cycle	73	-1.9092	0.00394645	Reactome	Rac2 Gtpase Cycle
Cortex	neutrophil mediated immunity	30	-1.90971	0.0160061	GO	Bp: Neutrophil Mediated Immunity
Cortex	positive regulation of neutrophil chemotaxis	25	-1.91018	0.0110906	GO	Bp: Positive Regulation Of Neutrophil Chemotaxis
Cortex	interleukin-4 production	46	-1.91067	0.00901072	GO	Bp: Interleukin-4 Production
Cortex	regulation of interleukin-8 production	66	-1.91101	0.00513427	GO	Bp: Regulation Of Interleukin-8 Production
Cortex	microglial cell activation	44	-1.91128	0.01216	GO	Bp: Microglial Cell Activation
Cortex	response to molecule of bacterial origin	261	-1.91211	6.84524e-06	GO	Bp: Response To Molecule Of Bacterial Origin
Cortex	TNF receptor superfamily (TNFSF) members mediating non-canonical NF-kB pathway	17	-1.91233	0.0323304	Reactome	Tnf Receptor Superfamily (Tnfsf) Members Mediating Non-Canonical Nf-Kb Pathway
Cortex	thymocyte migration	8	-1.91309	0.00919932	GO	Bp: Thymocyte Migration
Cortex	regulation of cGMP-mediated signaling	10	-1.91419	0.00798678	GO	Bp: Regulation Of Cgmp-Mediated Signaling
Cortex	mature B cell differentiation	34	-1.91465	0.0141226	GO	Bp: Mature B Cell Differentiation
Cortex	T-helper 1 cell cytokine production	11	-1.91624	0.0155217	GO	Bp: T-Helper 1 Cell Cytokine Production
Cortex	Interleukin-27 signaling	9	-1.91768	0.0154703	Reactome	Interleukin-27 Signaling
Cortex	positive regulation of cytokine production involved in inflammatory response	23	-1.91932	0.0137316	GO	Bp: Positive Regulation Of Cytokine Production Involved In Inflammatory Response
Cortex	phospholipase activator activity	15	-1.92018	0.0377899	GO	Mf: Phospholipase Activator Activity
Cortex	negative regulation of T cell differentiation	46	-1.92045	0.00798266	GO	Bp: Negative Regulation Of T Cell Differentiation
Cortex	mitotic sister chromatid segregation	157	-1.92064	9.11832e-05	GO	Bp: Mitotic Sister Chromatid Segregation
Cortex	C-type lectin receptor signaling pathway	102	-1.92177	0.000986713	KEGG	C-Type Lectin Receptor Signaling Pathway
Cortex	canonical NF-kappaB signal transduction	221	-1.92208	1.07219e-05	GO	Bp: Canonical Nf-Kappab Signal Transduction
Cortex	Fc epsilon RI signaling pathway	58	-1.92211	0.00161582	KEGG	Fc Epsilon Ri Signaling Pathway
Cortex	Lipid and atherosclerosis	181	-1.92228	1.43643e-05	KEGG	Lipid And Atherosclerosis
Cortex	Measles	118	-1.92238	0.000148453	KEGG	Measles
Cortex	Resolution of Sister Chromatid Cohesion	101	-1.92282	0.00151804	Reactome	Resolution Of Sister Chromatid Cohesion
Cortex	positive regulation of NF-kappaB transcription factor activity	134	-1.92314	0.0003397	GO	Bp: Positive Regulation Of Nf-Kappab Transcription Factor Activity
Cortex	cellular response to interferon-beta	42	-1.92408	0.00676516	GO	Bp: Cellular Response To Interferon-Beta
Cortex	positive regulation of monocyte chemotactic protein-1 production	16	-1.92631	0.013616	GO	Bp: Positive Regulation Of Monocyte Chemotactic Protein-1 Production
Cortex	peptide cross-linking	17	-1.92839	0.0168922	GO	Bp: Peptide Cross-Linking
Cortex	regulation of tyrosine phosphorylation of STAT protein	54	-1.92846	0.00463754	GO	Bp: Regulation Of Tyrosine Phosphorylation Of Stat Protein
Cortex	positive regulation of monocyte chemotaxis	22	-1.92849	0.0172763	GO	Bp: Positive Regulation Of Monocyte Chemotaxis
Cortex	Complement cascade	35	-1.92888	0.0145125	Reactome	Complement Cascade
Cortex	cytokine production involved in inflammatory response	55	-1.92959	0.00615642	GO	Bp: Cytokine Production Involved In Inflammatory Response
Cortex	B cell activation involved in immune response	80	-1.93033	0.00207379	GO	Bp: B Cell Activation Involved In Immune Response
Cortex	cellular response to tumor necrosis factor	145	-1.93102	9.31381e-05	GO	Bp: Cellular Response To Tumor Necrosis Factor
Cortex	chemokine production	102	-1.93156	0.000485968	GO	Bp: Chemokine Production
Cortex	negative regulation of immune effector process	126	-1.9319	0.000278271	GO	Bp: Negative Regulation Of Immune Effector Process
Cortex	regulation of chemokine production	95	-1.93201	0.000529865	GO	Bp: Regulation Of Chemokine Production
Cortex	positive regulation of attachment of spindle microtubules to kinetochore	11	-1.93225	0.0131354	GO	Bp: Positive Regulation Of Attachment Of Spindle Microtubules To Kinetochore
Cortex	positive thymic T cell selection	15	-1.93233	0.0153631	GO	Bp: Positive Thymic T Cell Selection
Cortex	negative regulation of cell adhesion	279	-1.93298	2.71787e-06	GO	Bp: Negative Regulation Of Cell Adhesion
Cortex	negative thymic T cell selection	14	-1.93308	0.0119149	GO	Bp: Negative Thymic T Cell Selection
Cortex	humoral immune response mediated by circulating immunoglobulin	41	-1.93469	0.00971749	GO	Bp: Humoral Immune Response Mediated By Circulating Immunoglobulin
Cortex	integrin binding	136	-1.93502	0.000767057	GO	Mf: Integrin Binding
Cortex	regulation of interleukin-12 production	54	-1.938	0.00390026	GO	Bp: Regulation Of Interleukin-12 Production
Cortex	negative regulation of interleukin-6 production	44	-1.93818	0.00931251	GO	Bp: Negative Regulation Of Interleukin-6 Production
Cortex	antifungal innate immune response	18	-1.9386	0.00758818	GO	Bp: Antifungal Innate Immune Response
Cortex	FCERI mediated Ca+2 mobilization	26	-1.93953	0.0145125	Reactome	Fceri Mediated Ca+2 Mobilization
Cortex	positive regulation of NMDA glutamate receptor activity	8	-1.93967	0.00645851	GO	Bp: Positive Regulation Of Nmda Glutamate Receptor Activity
Cortex	positive regulation of interleukin-4 production	34	-1.94013	0.0120648	GO	Bp: Positive Regulation Of Interleukin-4 Production
Cortex	negative regulation of cell-cell adhesion	179	-1.94094	4.93202e-05	GO	Bp: Negative Regulation Of Cell-Cell Adhesion
Cortex	cytokine binding	128	-1.94096	0.000661771	GO	Mf: Cytokine Binding
Cortex	Fc receptor mediated stimulatory signaling pathway	15	-1.94166	0.0132588	GO	Bp: Fc Receptor Mediated Stimulatory Signaling Pathway
Cortex	middle ear morphogenesis	23	-1.94209	0.0113545	GO	Bp: Middle Ear Morphogenesis
Cortex	regulation of mitotic sister chromatid segregation	48	-1.94552	0.00797162	GO	Bp: Regulation Of Mitotic Sister Chromatid Segregation
Cortex	gamma-delta T cell activation	19	-1.94574	0.00744641	GO	Bp: Gamma-Delta T Cell Activation
Cortex	negative regulation of lymphocyte apoptotic process	37	-1.94625	0.0104821	GO	Bp: Negative Regulation Of Lymphocyte Apoptotic Process
Cortex	regulation of neutrophil chemotaxis	33	-1.94739	0.00735385	GO	Bp: Regulation Of Neutrophil Chemotaxis
Cortex	regulation of defense response to virus	90	-1.94838	0.000972791	GO	Bp: Regulation Of Defense Response To Virus
Cortex	collagen catabolic process	34	-1.9484	0.0108759	GO	Bp: Collagen Catabolic Process
Cortex	glial cell activation	53	-1.94857	0.00398268	GO	Bp: Glial Cell Activation
Cortex	acute inflammatory response to antigenic stimulus	38	-1.94889	0.00460944	GO	Bp: Acute Inflammatory Response To Antigenic Stimulus
Cortex	somatic recombination of immunoglobulin genes involved in immune response	51	-1.94914	0.00307751	GO	Bp: Somatic Recombination Of Immunoglobulin Genes Involved In Immune Response
Cortex	somatic diversification of immunoglobulins involved in immune response	51	-1.94914	0.00307751	GO	Bp: Somatic Diversification Of Immunoglobulins Involved In Immune Response
Cortex	isotype switching	51	-1.94914	0.00307751	GO	Bp: Isotype Switching
Cortex	pattern recognition receptor signaling pathway	207	-1.94999	1.72185e-05	GO	Bp: Pattern Recognition Receptor Signaling Pathway
Cortex	FCERI mediated MAPK activation	28	-1.95029	0.0149431	Reactome	Fceri Mediated Mapk Activation
Cortex	homotypic cell-cell adhesion	79	-1.95125	0.000985686	GO	Bp: Homotypic Cell-Cell Adhesion
Cortex	mitotic spindle assembly checkpoint signaling	39	-1.9534	0.00615642	GO	Bp: Mitotic Spindle Assembly Checkpoint Signaling
Cortex	spindle assembly checkpoint signaling	39	-1.9534	0.00615642	GO	Bp: Spindle Assembly Checkpoint Signaling
Cortex	mast cell mediated immunity	45	-1.95388	0.00863194	GO	Bp: Mast Cell Mediated Immunity
Cortex	Creation of C4 and C2 activators	10	-1.95766	0.0145125	Reactome	Creation Of C4 And C2 Activators
Cortex	attachment of mitotic spindle microtubules to kinetochore	17	-1.95774	0.0137175	GO	Bp: Attachment Of Mitotic Spindle Microtubules To Kinetochore
Cortex	Yersinia infection	122	-1.95814	0.000205148	KEGG	Yersinia Infection
Cortex	T cell differentiation involved in immune response	71	-1.96126	0.00132841	GO	Bp: T Cell Differentiation Involved In Immune Response
Cortex	negative T cell selection	15	-1.96229	0.0103484	GO	Bp: Negative T Cell Selection
Cortex	regulation of nuclease activity	23	-1.96314	0.00952364	GO	Bp: Regulation Of Nuclease Activity
Cortex	B cell homeostasis	41	-1.96383	0.00768527	GO	Bp: B Cell Homeostasis
Cortex	regulation of viral genome replication	69	-1.96403	0.00216856	GO	Bp: Regulation Of Viral Genome Replication
Cortex	regulation of monocyte differentiation	16	-1.96493	0.00985136	GO	Bp: Regulation Of Monocyte Differentiation
Cortex	peptidase activator activity	48	-1.96575	0.00598534	GO	Mf: Peptidase Activator Activity
Cortex	transforming growth factor beta production	38	-1.96646	0.00393005	GO	Bp: Transforming Growth Factor Beta Production
Cortex	Non-integrin membrane-ECM interactions	31	-1.96856	0.0128607	Reactome	Non-Integrin Membrane-Ecm Interactions
Cortex	mitotic spindle midzone assembly	8	-1.97	0.00433204	GO	Bp: Mitotic Spindle Midzone Assembly
Cortex	regulation of natural killer cell mediated cytotoxicity	57	-1.97035	0.00265081	GO	Bp: Regulation Of Natural Killer Cell Mediated Cytotoxicity
Cortex	platelet aggregation	51	-1.97049	0.00253771	GO	Bp: Platelet Aggregation
Cortex	regulation of alpha-beta T cell proliferation	56	-1.97159	0.00264866	GO	Bp: Regulation Of Alpha-Beta T Cell Proliferation
Cortex	myeloid dendritic cell differentiation	22	-1.97248	0.0112306	GO	Bp: Myeloid Dendritic Cell Differentiation
Cortex	Interleukin-2 family signaling	32	-1.97433	0.0145125	Reactome	Interleukin-2 Family Signaling
Cortex	positive regulation of immunoglobulin production	58	-1.97489	0.00238143	GO	Bp: Positive Regulation Of Immunoglobulin Production
Cortex	inflammatory response to antigenic stimulus	67	-1.97707	0.00108747	GO	Bp: Inflammatory Response To Antigenic Stimulus
Cortex	regulation of mononuclear cell migration	115	-1.97741	0.000190531	GO	Bp: Regulation Of Mononuclear Cell Migration
Cortex	metaphase chromosome alignment	78	-1.97781	0.00108554	GO	Bp: Metaphase Chromosome Alignment
Cortex	Dectin-2 family	8	-1.97817	0.0149431	Reactome	Dectin-2 Family
Cortex	macrophage activation	90	-1.97831	0.000624802	GO	Bp: Macrophage Activation
Cortex	somatic recombination of immunoglobulin gene segments	60	-1.97882	0.00204547	GO	Bp: Somatic Recombination Of Immunoglobulin Gene Segments
Cortex	regulation of viral process	145	-1.97936	3.34817e-05	GO	Bp: Regulation Of Viral Process
Cortex	mitotic spindle checkpoint signaling	41	-1.98015	0.00708862	GO	Bp: Mitotic Spindle Checkpoint Signaling
Cortex	regulation of natural killer cell mediated immunity	59	-1.98108	0.00216856	GO	Bp: Regulation Of Natural Killer Cell Mediated Immunity
Cortex	T cell cytokine production	38	-1.9818	0.00352383	GO	Bp: T Cell Cytokine Production
Cortex	positive regulation of chemotaxis	141	-1.98346	0.00011399	GO	Bp: Positive Regulation Of Chemotaxis
Cortex	T cell homeostasis	44	-1.98378	0.00611477	GO	Bp: T Cell Homeostasis
Cortex	Autoimmune thyroid disease	36	-1.98506	0.0034975	KEGG	Autoimmune Thyroid Disease
Cortex	Amplification of signal from the kinetochores	79	-1.98591	0.000661124	Reactome	Amplification Of Signal From The Kinetochores
Cortex	Amplification of signal from unattached kinetochores via a MAD2 inhibitory signal	79	-1.98591	0.000661124	Reactome	Amplification Of Signal From Unattached Kinetochores Via A Mad2 Inhibitory Signal
Cortex	regulation of cytokine production involved in immune response	118	-1.98623	0.000135251	GO	Bp: Regulation Of Cytokine Production Involved In Immune Response
Cortex	myeloid cell apoptotic process	39	-1.98697	0.00434091	GO	Bp: Myeloid Cell Apoptotic Process
Cortex	G protein-coupled purinergic nucleotide receptor activity	10	-1.98788	0.00893917	GO	Mf: G Protein-Coupled Purinergic Nucleotide Receptor Activity
Cortex	regulation of leukocyte chemotaxis	113	-1.98909	0.000212036	GO	Bp: Regulation Of Leukocyte Chemotaxis
Cortex	negative regulation of adaptive immune response based on somatic recombination of immune receptors built from immunoglobulin superfamily domains	45	-1.99015	0.00622457	GO	Bp: Negative Regulation Of Adaptive Immune Response Based On Somatic Recombination Of Immune Receptors Built From Immunoglobulin Superfamily Domains
Cortex	cellular response to virus	42	-1.991	0.00403985	GO	Bp: Cellular Response To Virus
Cortex	response to interleukin-1	86	-1.99125	0.0005749	GO	Bp: Response To Interleukin-1
Cortex	spindle elongation	12	-1.99345	0.0076679	GO	Bp: Spindle Elongation
Cortex	regulation of hypersensitivity	23	-1.99358	0.0069112	GO	Bp: Regulation Of Hypersensitivity
Cortex	monocyte differentiation	27	-1.99387	0.00972223	GO	Bp: Monocyte Differentiation
Cortex	positive regulation of T cell differentiation in thymus	11	-1.99454	0.00675553	GO	Bp: Positive Regulation Of T Cell Differentiation In Thymus
Cortex	regulation of lymphocyte migration	63	-1.99475	0.00188675	GO	Bp: Regulation Of Lymphocyte Migration
Cortex	positive regulation of inflammatory response	133	-1.99584	6.79019e-05	GO	Bp: Positive Regulation Of Inflammatory Response
Cortex	cytokine production involved in immune response	135	-1.9959	5.15038e-05	GO	Bp: Cytokine Production Involved In Immune Response
Cortex	spindle midzone assembly	10	-1.99671	0.00225336	GO	Bp: Spindle Midzone Assembly
Cortex	mast cell degranulation	43	-1.99729	0.00820514	GO	Bp: Mast Cell Degranulation
Cortex	regulation of granulocyte macrophage colony-stimulating factor production	11	-1.99747	0.00631911	GO	Bp: Regulation Of Granulocyte Macrophage Colony-Stimulating Factor Production
Cortex	Surfactant metabolism	16	-1.99786	0.0211303	Reactome	Surfactant Metabolism
Cortex	positive regulation of alpha-beta T cell proliferation	37	-1.99806	0.00518846	GO	Bp: Positive Regulation Of Alpha-Beta T Cell Proliferation
Cortex	Fcgamma receptor (FCGR) dependent phagocytosis	70	-1.99887	0.00271666	Reactome	Fcgamma Receptor (Fcgr) Dependent Phagocytosis
Cortex	Fc gamma R-mediated phagocytosis	85	-1.99896	0.000326535	KEGG	Fc Gamma R-Mediated Phagocytosis
Cortex	NAD+ nucleosidase activity	9	-1.99914	0.00893917	GO	Mf: Nad+ Nucleosidase Activity
Cortex	NAD(P)+ nucleosidase activity	9	-1.99914	0.00893917	GO	Mf: Nad(P)+ Nucleosidase Activity
Cortex	NAD+ nucleotidase, cyclic ADP-ribose generating	9	-1.99914	0.00893917	GO	Mf: Nad+ Nucleotidase, Cyclic Adp-Ribose Generating
Cortex	regulation of T cell mediated immunity	83	-1.99929	0.000431522	GO	Bp: Regulation Of T Cell Mediated Immunity
Cortex	negative regulation of leukocyte mediated immunity	73	-2.00084	0.000579246	GO	Bp: Negative Regulation Of Leukocyte Mediated Immunity
Cortex	hypersensitivity	25	-2.00124	0.00434091	GO	Bp: Hypersensitivity
Cortex	acute inflammatory response	99	-2.00129	0.000227024	GO	Bp: Acute Inflammatory Response
Cortex	Nucleotide-like (purinergic) receptors	13	-2.00345	0.0114311	Reactome	Nucleotide-Like (Purinergic) Receptors
Cortex	tumor necrosis factor receptor superfamily binding	44	-2.00382	0.00893917	GO	Mf: Tumor Necrosis Factor Receptor Superfamily Binding
Cortex	B cell apoptotic process	26	-2.00449	0.00708862	GO	Bp: B Cell Apoptotic Process
Cortex	coreceptor activity	34	-2.00629	0.00975859	GO	Mf: Coreceptor Activity
Cortex	T cell apoptotic process	60	-2.00668	0.0014682	GO	Bp: T Cell Apoptotic Process
Cortex	regulation of lipopolysaccharide-mediated signaling pathway	24	-2.00729	0.00708862	GO	Bp: Regulation Of Lipopolysaccharide-Mediated Signaling Pathway
Cortex	Crosslinking of collagen fibrils	14	-2.00863	0.0158413	Reactome	Crosslinking Of Collagen Fibrils
Cortex	regulation of type I interferon production	117	-2.01	0.00013185	GO	Bp: Regulation Of Type I Interferon Production
Cortex	regulation of leukocyte degranulation	41	-2.01054	0.00554499	GO	Bp: Regulation Of Leukocyte Degranulation
Cortex	regulation of T cell migration	48	-2.01055	0.00348197	GO	Bp: Regulation Of T Cell Migration
Cortex	Antigen activates B Cell Receptor (BCR) leading to generation of second messengers	23	-2.01138	0.0128607	Reactome	Antigen Activates B Cell Receptor (Bcr) Leading To Generation Of Second Messengers
Cortex	Initial triggering of complement	16	-2.01215	0.0186197	Reactome	Initial Triggering Of Complement
Cortex	Malaria	51	-2.013	0.000553262	KEGG	Malaria
Cortex	mitotic chromosome condensation	14	-2.01342	0.00529975	GO	Bp: Mitotic Chromosome Condensation
Cortex	positive regulation of lymphocyte apoptotic process	19	-2.01761	0.00350552	GO	Bp: Positive Regulation Of Lymphocyte Apoptotic Process
Cortex	Interleukin-3, Interleukin-5 and GM-CSF signaling	39	-2.01788	0.00313026	Reactome	Interleukin-3, Interleukin-5 And Gm-Csf Signaling
Cortex	regulation of T cell apoptotic process	44	-2.01883	0.00440696	GO	Bp: Regulation Of T Cell Apoptotic Process
Cortex	tumor necrosis factor receptor activity	8	-2.01916	0.00611034	GO	Mf: Tumor Necrosis Factor Receptor Activity
Cortex	regulation of leukocyte migration	216	-2.01923	1.33107e-06	GO	Bp: Regulation Of Leukocyte Migration
Cortex	Fc receptor signaling pathway	17	-2.01957	0.0071414	GO	Bp: Fc Receptor Signaling Pathway
Cortex	natural killer cell activation	88	-2.0199	0.000267926	GO	Bp: Natural Killer Cell Activation
Cortex	interleukin-12 production	56	-2.01996	0.0014682	GO	Bp: Interleukin-12 Production
Cortex	heat generation	21	-2.02027	0.00373891	GO	Bp: Heat Generation
Cortex	T cell activation involved in immune response	95	-2.02109	0.000172739	GO	Bp: T Cell Activation Involved In Immune Response
Cortex	type I interferon production	121	-2.02246	6.77503e-05	GO	Bp: Type I Interferon Production
Cortex	innate immune response-activating signaling pathway	214	-2.0235	2.71787e-06	GO	Bp: Innate Immune Response-Activating Signaling Pathway
Cortex	tumor necrosis factor receptor binding	29	-2.02394	0.00932219	GO	Mf: Tumor Necrosis Factor Receptor Binding
Cortex	regulation of antigen processing and presentation	18	-2.0249	0.00361255	GO	Bp: Regulation Of Antigen Processing And Presentation
Cortex	G2M CHECKPOINT	181	-2.02663	1.95526e-07	Hallmarks	G2m Checkpoint
Cortex	fever generation	14	-2.02756	0.00440166	GO	Bp: Fever Generation
Cortex	positive regulation of signaling receptor activity	35	-2.02784	0.00269845	GO	Bp: Positive Regulation Of Signaling Receptor Activity
Cortex	activation of innate immune response	240	-2.02977	1.02619e-06	GO	Bp: Activation Of Innate Immune Response
Cortex	lymph node development	28	-2.03077	0.00534709	GO	Bp: Lymph Node Development
Cortex	kinetochore organization	19	-2.0313	0.00283604	GO	Bp: Kinetochore Organization
Cortex	positive regulation of T cell migration	35	-2.03183	0.00253619	GO	Bp: Positive Regulation Of T Cell Migration
Cortex	somatic diversification of immunoglobulins	66	-2.03644	0.0011636	GO	Bp: Somatic Diversification Of Immunoglobulins
Cortex	Integrin cell surface interactions	64	-2.03837	0.00148845	Reactome	Integrin Cell Surface Interactions
Cortex	RHO GTPases Activate Formins	113	-2.03845	0.000267448	Reactome	Rho Gtpases Activate Formins
Cortex	response to interferon-beta	51	-2.04002	0.000962832	GO	Bp: Response To Interferon-Beta
Cortex	positive regulation of cell killing	73	-2.04141	0.000340607	GO	Bp: Positive Regulation Of Cell Killing
Cortex	positive regulation of canonical NF-kappaB signal transduction	121	-2.04321	4.89467e-05	GO	Bp: Positive Regulation Of Canonical Nf-Kappab Signal Transduction
Cortex	positive regulation of acute inflammatory response	37	-2.04495	0.00398268	GO	Bp: Positive Regulation Of Acute Inflammatory Response
Cortex	regulation of acute inflammatory response to antigenic stimulus	29	-2.0452	0.00447078	GO	Bp: Regulation Of Acute Inflammatory Response To Antigenic Stimulus
Cortex	ECM-receptor interaction	78	-2.04545	0.000341134	KEGG	Ecm-Receptor Interaction
Cortex	granulocyte macrophage colony-stimulating factor production	13	-2.04713	0.00245866	GO	Bp: Granulocyte Macrophage Colony-Stimulating Factor Production
Cortex	RHO GTPase Effectors	214	-2.04799	8.02583e-06	Reactome	Rho Gtpase Effectors
Cortex	positive regulation of leukocyte chemotaxis	89	-2.04827	0.000195468	GO	Bp: Positive Regulation Of Leukocyte Chemotaxis
Cortex	MHC class II protein complex assembly	10	-2.04834	0.000935763	GO	Bp: Mhc Class Ii Protein Complex Assembly
Cortex	peptide antigen assembly with MHC class II protein complex	10	-2.04834	0.000935763	GO	Bp: Peptide Antigen Assembly With Mhc Class Ii Protein Complex
Cortex	EML4 and NUDC in mitotic spindle formation	90	-2.04844	0.00033636	Reactome	Eml4 And Nudc In Mitotic Spindle Formation
Cortex	alpha-beta T cell proliferation	60	-2.04958	0.00091912	GO	Bp: Alpha-Beta T Cell Proliferation
Cortex	antimicrobial humoral immune response mediated by antimicrobial peptide	49	-2.04995	0.00101227	GO	Bp: Antimicrobial Humoral Immune Response Mediated By Antimicrobial Peptide
Cortex	negative regulation of adaptive immune response	50	-2.05003	0.0010963	GO	Bp: Negative Regulation Of Adaptive Immune Response
Cortex	positive regulation of myeloid leukocyte mediated immunity	34	-2.05321	0.0038765	GO	Bp: Positive Regulation Of Myeloid Leukocyte Mediated Immunity
Cortex	positive regulation of type I interferon production	72	-2.0547	0.0003397	GO	Bp: Positive Regulation Of Type I Interferon Production
Cortex	MHC protein binding	31	-2.05647	0.00893917	GO	Mf: Mhc Protein Binding
Cortex	integrin-mediated signaling pathway	93	-2.05739	0.000135251	GO	Bp: Integrin-Mediated Signaling Pathway
Cortex	positive regulation of CD4-positive, alpha-beta T cell differentiation	26	-2.05847	0.00386438	GO	Bp: Positive Regulation Of Cd4-Positive, Alpha-Beta T Cell Differentiation
Cortex	T cell receptor signaling pathway	113	-2.05873	3.49941e-05	KEGG	T Cell Receptor Signaling Pathway
Cortex	response to fungus	50	-2.05913	0.000990892	GO	Bp: Response To Fungus
Cortex	membrane invagination	71	-2.05944	0.000398571	GO	Bp: Membrane Invagination
Cortex	Epstein-Barr virus infection	183	-2.06014	5.75092e-07	KEGG	Epstein-Barr Virus Infection
Cortex	collagen binding	66	-2.06414	0.00245157	GO	Mf: Collagen Binding
Cortex	leukocyte adhesion to vascular endothelial cell	49	-2.06536	0.000820276	GO	Bp: Leukocyte Adhesion To Vascular Endothelial Cell
Cortex	negative regulation of B cell proliferation	19	-2.06743	0.00177319	GO	Bp: Negative Regulation Of B Cell Proliferation
Cortex	E2F TARGETS	180	-2.06943	1.95526e-07	Hallmarks	E2f Targets
Cortex	Complement and coagulation cascades	72	-2.07135	0.000204861	KEGG	Complement And Coagulation Cascades
Cortex	Type I diabetes mellitus	42	-2.07275	0.000428632	KEGG	Type I Diabetes Mellitus
Cortex	positive regulation of B cell proliferation	43	-2.07378	0.00337945	GO	Bp: Positive Regulation Of B Cell Proliferation
Cortex	antimicrobial humoral response	87	-2.07504	0.000176779	GO	Bp: Antimicrobial Humoral Response
Cortex	positive regulation of interleukin-10 production	33	-2.07548	0.00210809	GO	Bp: Positive Regulation Of Interleukin-10 Production
Cortex	response to tumor necrosis factor	164	-2.07558	4.97585e-06	GO	Bp: Response To Tumor Necrosis Factor
Cortex	PD-L1 expression and PD-1 checkpoint pathway in cancer	84	-2.07796	4.77904e-05	KEGG	Pd-L1 Expression And Pd-1 Checkpoint Pathway In Cancer
Cortex	Collagen formation	67	-2.07913	0.000546118	Reactome	Collagen Formation
Cortex	regulation of T cell cytokine production	29	-2.08177	0.00283604	GO	Bp: Regulation Of T Cell Cytokine Production
Cortex	Phagosome	140	-2.08272	3.04928e-06	KEGG	Phagosome
Cortex	pyroptosis	34	-2.08528	0.00273308	GO	Bp: Pyroptosis
Cortex	COMPLEMENT	177	-2.08534	1.01857e-07	Hallmarks	Complement
Cortex	positive regulation of interleukin-2 production	36	-2.08789	0.00175341	GO	Bp: Positive Regulation Of Interleukin-2 Production
Cortex	negative regulation of lymphocyte differentiation	53	-2.08826	0.000782572	GO	Bp: Negative Regulation Of Lymphocyte Differentiation
Cortex	T cell mediated immunity	116	-2.08882	5.8607e-05	GO	Bp: T Cell Mediated Immunity
Cortex	positive regulation of cytokine production involved in immune response	84	-2.09137	0.00011399	GO	Bp: Positive Regulation Of Cytokine Production Involved In Immune Response
Cortex	regulation of neutrophil migration	49	-2.09382	0.000552753	GO	Bp: Regulation Of Neutrophil Migration
Cortex	positive regulation of neutrophil migration	38	-2.09556	0.000961743	GO	Bp: Positive Regulation Of Neutrophil Migration
Cortex	negative regulation of myoblast differentiation	28	-2.1018	0.00260468	GO	Bp: Negative Regulation Of Myoblast Differentiation
Cortex	T cell differentiation in thymus	92	-2.1029	0.000135251	GO	Bp: T Cell Differentiation In Thymus
Cortex	regulation of interleukin-18 production	9	-2.10332	0.000834922	GO	Bp: Regulation Of Interleukin-18 Production
Cortex	negative regulation of viral process	81	-2.10385	0.000240018	GO	Bp: Negative Regulation Of Viral Process
Cortex	regulation of leukocyte mediated cytotoxicity	91	-2.10554	5.15038e-05	GO	Bp: Regulation Of Leukocyte Mediated Cytotoxicity
Cortex	positive regulation of T-helper 1 type immune response	19	-2.10605	0.000970463	GO	Bp: Positive Regulation Of T-Helper 1 Type Immune Response
Cortex	defense response to protozoan	35	-2.10941	0.000972791	GO	Bp: Defense Response To Protozoan
Cortex	Fc-gamma receptor signaling pathway	13	-2.1097	0.000949955	GO	Bp: Fc-Gamma Receptor Signaling Pathway
Cortex	Herpes simplex virus 1 infection	162	-2.11024	5.408e-07	KEGG	Herpes Simplex Virus 1 Infection
Cortex	T-helper 1 type immune response	49	-2.11043	0.000441852	GO	Bp: T-Helper 1 Type Immune Response
Cortex	natural killer cell mediated immunity	76	-2.1111	0.000165442	GO	Bp: Natural Killer Cell Mediated Immunity
Cortex	regulation of CD4-positive, alpha-beta T cell differentiation	45	-2.11333	0.00174683	GO	Bp: Regulation Of Cd4-Positive, Alpha-Beta T Cell Differentiation
Cortex	NOD-like receptor signaling pathway	143	-2.11342	3.08214e-06	KEGG	Nod-Like Receptor Signaling Pathway
Cortex	mast cell activation	65	-2.11428	0.000398571	GO	Bp: Mast Cell Activation
Cortex	positive T cell selection	37	-2.11491	0.00160736	GO	Bp: Positive T Cell Selection
Cortex	natural killer cell mediated cytotoxicity	74	-2.1151	0.000192228	GO	Bp: Natural Killer Cell Mediated Cytotoxicity
Cortex	response to chemokine	68	-2.11584	0.000371757	GO	Bp: Response To Chemokine
Cortex	cellular response to chemokine	68	-2.11584	0.000371757	GO	Bp: Cellular Response To Chemokine
Cortex	negative regulation of leukocyte cell-cell adhesion	129	-2.11736	1.56996e-05	GO	Bp: Negative Regulation Of Leukocyte Cell-Cell Adhesion
Cortex	TNFR2 non-canonical NF-kB pathway	88	-2.11777	0.000208415	Reactome	Tnfr2 Non-Canonical Nf-Kb Pathway
Cortex	regulation of cell-cell adhesion mediated by integrin	12	-2.1191	0.0012481	GO	Bp: Regulation Of Cell-Cell Adhesion Mediated By Integrin
Cortex	Toll-like receptor signaling pathway	86	-2.11995	2.58483e-05	KEGG	Toll-Like Receptor Signaling Pathway
Cortex	TNF signaling pathway	111	-2.12021	7.31027e-06	KEGG	Tnf Signaling Pathway
Cortex	production of molecular mediator involved in inflammatory response	83	-2.12118	6.73886e-05	GO	Bp: Production Of Molecular Mediator Involved In Inflammatory Response
Cortex	neutrophil activation involved in immune response	16	-2.12635	0.00199597	GO	Bp: Neutrophil Activation Involved In Immune Response
Cortex	ANGIOGENESIS	34	-2.12645	8.08706e-05	Hallmarks	Angiogenesis
Cortex	cellular response to interleukin-1	72	-2.1272	0.00011399	GO	Bp: Cellular Response To Interleukin-1
Cortex	negative regulation of cytokine production	260	-2.12781	2.58979e-08	GO	Bp: Negative Regulation Of Cytokine Production
Cortex	heterotypic cell-cell adhesion	52	-2.12974	0.000227024	GO	Bp: Heterotypic Cell-Cell Adhesion
Cortex	tumor necrosis factor production	182	-2.13305	2.64511e-07	GO	Bp: Tumor Necrosis Factor Production
Cortex	cellular response to lipopolysaccharide	169	-2.13536	1.1153e-06	GO	Bp: Cellular Response To Lipopolysaccharide
Cortex	MHC protein complex assembly	14	-2.13936	0.000888426	GO	Bp: Mhc Protein Complex Assembly
Cortex	peptide antigen assembly with MHC protein complex	14	-2.13936	0.000888426	GO	Bp: Peptide Antigen Assembly With Mhc Protein Complex
Cortex	regulation of T-helper 1 type immune response	31	-2.13979	0.000888426	GO	Bp: Regulation Of T-Helper 1 Type Immune Response
Cortex	regulation of alpha-beta T cell differentiation	63	-2.14139	0.00025664	GO	Bp: Regulation Of Alpha-Beta T Cell Differentiation
Cortex	leukocyte mediated cytotoxicity	121	-2.14217	6.46521e-06	GO	Bp: Leukocyte Mediated Cytotoxicity
Cortex	regulation of tumor necrosis factor production	176	-2.14305	5.86318e-07	GO	Bp: Regulation Of Tumor Necrosis Factor Production
Cortex	Influenza A	128	-2.14315	5.78599e-06	KEGG	Influenza A
Cortex	leukocyte tethering or rolling	34	-2.14343	0.00124015	GO	Bp: Leukocyte Tethering Or Rolling
Cortex	phagocytosis	208	-2.14585	2.04509e-07	GO	Bp: Phagocytosis
Cortex	positive regulation of chromosome segregation	26	-2.14604	0.00139968	GO	Bp: Positive Regulation Of Chromosome Segregation
Cortex	regulation of inflammatory response to antigenic stimulus	43	-2.14608	0.00126306	GO	Bp: Regulation Of Inflammatory Response To Antigenic Stimulus
Cortex	cellular extravasation	69	-2.14687	0.00018578	GO	Bp: Cellular Extravasation
Cortex	Allograft rejection	36	-2.14789	0.000366563	KEGG	Allograft Rejection
Cortex	negative regulation of leukocyte differentiation	102	-2.14966	1.33792e-05	GO	Bp: Negative Regulation Of Leukocyte Differentiation
Cortex	interleukin-2 production	66	-2.14998	0.000281729	GO	Bp: Interleukin-2 Production
Cortex	FCGR activation	12	-2.1504	0.00196034	Reactome	Fcgr Activation
Cortex	immunoglobulin binding	18	-2.15053	0.00164008	GO	Mf: Immunoglobulin Binding
Cortex	interleukin-18 production	11	-2.15088	0.00057346	GO	Bp: Interleukin-18 Production
Cortex	inflammatory response to wounding	28	-2.15133	0.00135781	GO	Bp: Inflammatory Response To Wounding
Cortex	Amoebiasis	81	-2.15362	2.28179e-05	KEGG	Amoebiasis
Cortex	plasma membrane invagination	64	-2.15449	0.000268764	GO	Bp: Plasma Membrane Invagination
Cortex	positive regulation of B cell mediated immunity	52	-2.15517	0.000165442	GO	Bp: Positive Regulation Of B Cell Mediated Immunity
Cortex	positive regulation of immunoglobulin mediated immune response	52	-2.15517	0.000165442	GO	Bp: Positive Regulation Of Immunoglobulin Mediated Immune Response
Cortex	defense response to Gram-positive bacterium	96	-2.1553	5.02869e-05	GO	Bp: Defense Response To Gram-Positive Bacterium
Cortex	negative regulation of viral genome replication	43	-2.15813	0.00105644	GO	Bp: Negative Regulation Of Viral Genome Replication
Cortex	IL2 STAT5 SIGNALING	188	-2.15887	1.04434e-08	Hallmarks	Il2 Stat5 Signaling
Cortex	KRAS SIGNALING UP	186	-2.15929	1.39792e-08	Hallmarks	Kras Signaling Up
Cortex	positive regulation of tyrosine phosphorylation of STAT protein	41	-2.15938	0.000874361	GO	Bp: Positive Regulation Of Tyrosine Phosphorylation Of Stat Protein
Cortex	regulation of regulatory T cell differentiation	32	-2.16019	0.000788692	GO	Bp: Regulation Of Regulatory T Cell Differentiation
Cortex	thymic T cell selection	26	-2.16042	0.0011423	GO	Bp: Thymic T Cell Selection
Cortex	tumor necrosis factor superfamily cytokine production	185	-2.16137	1.17729e-07	GO	Bp: Tumor Necrosis Factor Superfamily Cytokine Production
Cortex	B cell proliferation	87	-2.1631	6.27021e-05	GO	Bp: B Cell Proliferation
Cortex	regulation of tumor necrosis factor superfamily cytokine production	179	-2.16693	2.69838e-07	GO	Bp: Regulation Of Tumor Necrosis Factor Superfamily Cytokine Production
Cortex	regulation of interleukin-2 production	59	-2.16694	0.000188135	GO	Bp: Regulation Of Interleukin-2 Production
Cortex	Extracellular matrix organization	199	-2.1675	1.92051e-07	Reactome	Extracellular Matrix Organization
Cortex	Graft-versus-host disease	34	-2.16791	0.000185777	KEGG	Graft-Versus-Host Disease
Cortex	regulation of T cell differentiation	167	-2.1716	2.37389e-07	GO	Bp: Regulation Of T Cell Differentiation
Cortex	pattern recognition receptor activity	28	-2.17239	0.00245157	GO	Mf: Pattern Recognition Receptor Activity
Cortex	regulation of cell killing	106	-2.17711	1.39866e-05	GO	Bp: Regulation Of Cell Killing
Cortex	cellular response to biotic stimulus	201	-2.17725	1.73705e-08	GO	Bp: Cellular Response To Biotic Stimulus
Cortex	granulocyte activation	38	-2.17875	0.000340607	GO	Bp: Granulocyte Activation
Cortex	positive regulation of lymphocyte migration	41	-2.17962	0.000714504	GO	Bp: Positive Regulation Of Lymphocyte Migration
Cortex	positive regulation of tumor necrosis factor production	115	-2.18073	4.45063e-06	GO	Bp: Positive Regulation Of Tumor Necrosis Factor Production
Cortex	negative regulation of immune response	182	-2.1821	8.18778e-08	GO	Bp: Negative Regulation Of Immune Response
Cortex	Natural killer cell mediated cytotoxicity	87	-2.18212	1.07731e-05	KEGG	Natural Killer Cell Mediated Cytotoxicity
Cortex	cellular response to molecule of bacterial origin	177	-2.18405	2.60899e-07	GO	Bp: Cellular Response To Molecule Of Bacterial Origin
Cortex	cytokine receptor binding	209	-2.18713	9.78553e-08	GO	Mf: Cytokine Receptor Binding
Cortex	positive regulation of alpha-beta T cell differentiation	44	-2.18717	0.000473368	GO	Bp: Positive Regulation Of Alpha-Beta T Cell Differentiation
Cortex	T cell receptor signaling pathway	117	-2.18853	4.24628e-06	GO	Bp: T Cell Receptor Signaling Pathway
Cortex	antigen processing and presentation of peptide antigen	53	-2.18934	0.000181597	GO	Bp: Antigen Processing And Presentation Of Peptide Antigen
Cortex	CD28 dependent Vav1 pathway	10	-2.19142	0.000618247	Reactome	Cd28 Dependent Vav1 Pathway
Cortex	attachment of spindle microtubules to kinetochore	37	-2.19144	0.000520598	GO	Bp: Attachment Of Spindle Microtubules To Kinetochore
Cortex	regulation of attachment of spindle microtubules to kinetochore	18	-2.19331	0.000343224	GO	Bp: Regulation Of Attachment Of Spindle Microtubules To Kinetochore
Cortex	regulatory T cell differentiation	37	-2.19445	0.000482728	GO	Bp: Regulatory T Cell Differentiation
Cortex	antigen processing and presentation of exogenous peptide antigen	36	-2.19457	0.000326739	GO	Bp: Antigen Processing And Presentation Of Exogenous Peptide Antigen
Cortex	CD4-positive, alpha-beta T cell differentiation	85	-2.19477	1.60291e-05	GO	Bp: Cd4-Positive, Alpha-Beta T Cell Differentiation
Cortex	cell-cell adhesion mediated by integrin	18	-2.19488	0.0003397	GO	Bp: Cell-Cell Adhesion Mediated By Integrin
Cortex	regulation of antigen receptor-mediated signaling pathway	59	-2.19561	0.000135251	GO	Bp: Regulation Of Antigen Receptor-Mediated Signaling Pathway
Cortex	death receptor activity	11	-2.19625	0.00100504	GO	Mf: Death Receptor Activity
Cortex	positive regulation of interleukin-1 production	55	-2.19684	0.000194781	GO	Bp: Positive Regulation Of Interleukin-1 Production
Cortex	defense response to bacterium	235	-2.19789	1.26346e-08	GO	Bp: Defense Response To Bacterium
Cortex	negative regulation of hemopoiesis	108	-2.2045	1.41102e-05	GO	Bp: Negative Regulation Of Hemopoiesis
Cortex	lymphocyte activation involved in immune response	177	-2.20579	1.46575e-07	GO	Bp: Lymphocyte Activation Involved In Immune Response
Cortex	positive regulation of leukocyte apoptotic process	31	-2.20625	0.000326739	GO	Bp: Positive Regulation Of Leukocyte Apoptotic Process
Cortex	positive regulation of tumor necrosis factor superfamily cytokine production	117	-2.20675	2.9276e-06	GO	Bp: Positive Regulation Of Tumor Necrosis Factor Superfamily Cytokine Production
Cortex	Systemic lupus erythematosus	44	-2.20688	6.225e-05	KEGG	Systemic Lupus Erythematosus
Cortex	lymphocyte apoptotic process	82	-2.20765	3.93489e-05	GO	Bp: Lymphocyte Apoptotic Process
Cortex	alpha-beta T cell differentiation	120	-2.20993	3.48765e-06	GO	Bp: Alpha-Beta T Cell Differentiation
Cortex	positive regulation of regulatory T cell differentiation	17	-2.21134	0.00050507	GO	Bp: Positive Regulation Of Regulatory T Cell Differentiation
Cortex	regulation of B cell mediated immunity	71	-2.21248	4.08878e-05	GO	Bp: Regulation Of B Cell Mediated Immunity
Cortex	regulation of immunoglobulin mediated immune response	71	-2.21248	4.08878e-05	GO	Bp: Regulation Of Immunoglobulin Mediated Immune Response
Cortex	Tuberculosis	152	-2.2155	1.33159e-07	KEGG	Tuberculosis
Cortex	regulation of myeloid leukocyte mediated immunity	67	-2.21582	3.18367e-05	GO	Bp: Regulation Of Myeloid Leukocyte Mediated Immunity
Cortex	disruption of anatomical structure in another organism	61	-2.22119	0.000135251	GO	Bp: Disruption Of Anatomical Structure In Another Organism
Cortex	NF-kappa B signaling pathway	97	-2.22279	6.1553e-06	KEGG	Nf-Kappa B Signaling Pathway
Cortex	regulation of granulocyte chemotaxis	51	-2.22293	0.000101151	GO	Bp: Regulation Of Granulocyte Chemotaxis
Cortex	response to protozoan	38	-2.22315	0.000211892	GO	Bp: Response To Protozoan
Cortex	myeloid dendritic cell activation	35	-2.22536	0.000200267	GO	Bp: Myeloid Dendritic Cell Activation
Cortex	positive regulation of type II interferon production	72	-2.22589	2.08681e-05	GO	Bp: Positive Regulation Of Type Ii Interferon Production
Cortex	immunoglobulin production involved in immunoglobulin-mediated immune response	63	-2.22613	7.02035e-05	GO	Bp: Immunoglobulin Production Involved In Immunoglobulin-Mediated Immune Response
Cortex	humoral immune response	157	-2.22701	1.11725e-07	GO	Bp: Humoral Immune Response
Cortex	lymphocyte homeostasis	81	-2.22769	3.69537e-05	GO	Bp: Lymphocyte Homeostasis
Cortex	negative regulation of leukocyte proliferation	87	-2.22799	1.72625e-05	GO	Bp: Negative Regulation Of Leukocyte Proliferation
Cortex	myeloid cell activation involved in immune response	83	-2.23117	9.40435e-06	GO	Bp: Myeloid Cell Activation Involved In Immune Response
Cortex	negative regulation of B cell activation	35	-2.23339	0.000170428	GO	Bp: Negative Regulation Of B Cell Activation
Cortex	MHC class II protein complex binding	12	-2.23388	0.000556856	GO	Mf: Mhc Class Ii Protein Complex Binding
Cortex	toll-like receptor signaling pathway	63	-2.23432	6.33599e-05	GO	Bp: Toll-Like Receptor Signaling Pathway
Cortex	positive regulation of interleukin-1 beta production	46	-2.23645	0.000135251	GO	Bp: Positive Regulation Of Interleukin-1 Beta Production
Cortex	T cell migration	62	-2.24178	5.15038e-05	GO	Bp: T Cell Migration
Cortex	Regulation of actin dynamics for phagocytic cup formation	50	-2.2447	0.000246879	Reactome	Regulation Of Actin Dynamics For Phagocytic Cup Formation
Cortex	dendritic cell differentiation	39	-2.24533	0.000124334	GO	Bp: Dendritic Cell Differentiation
Cortex	positive regulation of leukocyte differentiation	182	-2.24934	1.26346e-08	GO	Bp: Positive Regulation Of Leukocyte Differentiation
Cortex	positive regulation of hemopoiesis	182	-2.24934	1.26346e-08	GO	Bp: Positive Regulation Of Hemopoiesis
Cortex	B cell differentiation	134	-2.2496	2.25737e-07	GO	Bp: B Cell Differentiation
Cortex	TNFA SIGNALING VIA NFKB	191	-2.25046	1.12598e-09	Hallmarks	Tnfa Signaling Via Nfkb
Cortex	regulation of CD4-positive, alpha-beta T cell activation	69	-2.25106	3.69455e-05	GO	Bp: Regulation Of Cd4-Positive, Alpha-Beta T Cell Activation
Cortex	myeloid leukocyte mediated immunity	103	-2.25117	1.99763e-06	GO	Bp: Myeloid Leukocyte Mediated Immunity
Cortex	neutrophil activation	33	-2.25135	0.000194781	GO	Bp: Neutrophil Activation
Cortex	Cell surface interactions at the vascular wall	78	-2.25142	4.5897e-05	Reactome	Cell Surface Interactions At The Vascular Wall
Cortex	positive regulation of chemokine production	69	-2.25142	3.69455e-05	GO	Bp: Positive Regulation Of Chemokine Production
Cortex	regulation of leukocyte apoptotic process	91	-2.25242	4.76306e-06	GO	Bp: Regulation Of Leukocyte Apoptotic Process
Cortex	leukocyte homeostasis	120	-2.25606	1.0228e-06	GO	Bp: Leukocyte Homeostasis
Cortex	antigen processing and presentation of exogenous antigen	42	-2.25792	0.000170428	GO	Bp: Antigen Processing And Presentation Of Exogenous Antigen
Cortex	positive regulation of lymphocyte mediated immunity	116	-2.25793	1.66951e-06	GO	Bp: Positive Regulation Of Lymphocyte Mediated Immunity
Cortex	positive regulation of leukocyte migration	148	-2.25856	5.08891e-08	GO	Bp: Positive Regulation Of Leukocyte Migration
Cortex	defense response to virus	270	-2.25934	1.26346e-08	GO	Bp: Defense Response To Virus
Cortex	defense response to symbiont	270	-2.25934	1.26346e-08	GO	Bp: Defense Response To Symbiont
Cortex	regulation of alpha-beta T cell activation	118	-2.26087	3.76814e-07	GO	Bp: Regulation Of Alpha-Beta T Cell Activation
Cortex	chemokine-mediated signaling pathway	58	-2.26121	4.89467e-05	GO	Bp: Chemokine-Mediated Signaling Pathway
Cortex	killing of cells of another organism	58	-2.26418	4.73321e-05	GO	Bp: Killing Of Cells Of Another Organism
Cortex	disruption of cell in another organism	58	-2.26418	4.73321e-05	GO	Bp: Disruption Of Cell In Another Organism
Cortex	positive regulation of B cell differentiation	16	-2.26705	0.000243367	GO	Bp: Positive Regulation Of B Cell Differentiation
Cortex	Antigen processing and presentation	58	-2.2736	1.06068e-05	KEGG	Antigen Processing And Presentation
Cortex	T cell selection	51	-2.27488	4.58301e-05	GO	Bp: T Cell Selection
Cortex	positive regulation of mononuclear cell migration	71	-2.27525	1.38762e-05	GO	Bp: Positive Regulation Of Mononuclear Cell Migration
Cortex	positive regulation of CD4-positive, alpha-beta T cell activation	37	-2.27527	0.00016046	GO	Bp: Positive Regulation Of Cd4-Positive, Alpha-Beta T Cell Activation
Cortex	phagocytosis, engulfment	55	-2.28127	6.01754e-05	GO	Bp: Phagocytosis, Engulfment
Cortex	negative regulation of T cell proliferation	68	-2.28464	3.79004e-05	GO	Bp: Negative Regulation Of T Cell Proliferation
Cortex	positive regulation of T cell differentiation	108	-2.28591	2.83086e-06	GO	Bp: Positive Regulation Of T Cell Differentiation
Cortex	regulation of lymphocyte apoptotic process	62	-2.28649	2.82853e-05	GO	Bp: Regulation Of Lymphocyte Apoptotic Process
Cortex	Coronavirus disease - COVID-19	115	-2.28696	1.49601e-07	KEGG	Coronavirus Disease - Covid-19
Cortex	Assembly of collagen fibrils and other multimeric structures	40	-2.28826	0.000212605	Reactome	Assembly Of Collagen Fibrils And Other Multimeric Structures
Cortex	regulation of acute inflammatory response	55	-2.28846	5.09112e-05	GO	Bp: Regulation Of Acute Inflammatory Response
Cortex	positive regulation of B cell activation	82	-2.28889	8.29104e-06	GO	Bp: Positive Regulation Of B Cell Activation
Cortex	eosinophil chemotaxis	17	-2.291	0.00014506	GO	Bp: Eosinophil Chemotaxis
Cortex	myeloid leukocyte migration	204	-2.2929	1.26346e-08	GO	Bp: Myeloid Leukocyte Migration
Cortex	Chemokine signaling pathway	161	-2.29303	1.12025e-08	KEGG	Chemokine Signaling Pathway
Cortex	positive regulation of interleukin-6 production	98	-2.29316	1.34162e-06	GO	Bp: Positive Regulation Of Interleukin-6 Production
Cortex	negative regulation of T cell activation	117	-2.29659	2.91042e-07	GO	Bp: Negative Regulation Of T Cell Activation
Cortex	T cell costimulation	27	-2.29692	0.000170428	GO	Bp: T Cell Costimulation
Cortex	GPVI-mediated activation cascade	30	-2.29809	0.000292761	Reactome	Gpvi-Mediated Activation Cascade
Cortex	CD4-positive, alpha-beta T cell activation	114	-2.29834	3.78104e-07	GO	Bp: Cd4-Positive, Alpha-Beta T Cell Activation
Cortex	Toxoplasmosis	103	-2.30059	7.242e-07	KEGG	Toxoplasmosis
Cortex	leukocyte apoptotic process	114	-2.30316	3.28962e-07	GO	Bp: Leukocyte Apoptotic Process
Cortex	INTERFERON ALPHA RESPONSE	89	-2.30446	1.9244e-07	Hallmarks	Interferon Alpha Response
Cortex	response to interleukin-17	22	-2.30595	0.000131556	GO	Bp: Response To Interleukin-17
Cortex	cell activation involved in immune response	254	-2.30708	1.26346e-08	GO	Bp: Cell Activation Involved In Immune Response
Cortex	regulation of B cell proliferation	66	-2.30846	2.89301e-05	GO	Bp: Regulation Of B Cell Proliferation
Cortex	lipopolysaccharide-mediated signaling pathway	52	-2.3093	1.47317e-05	GO	Bp: Lipopolysaccharide-Mediated Signaling Pathway
Cortex	regulation of interleukin-6 production	148	-2.30986	1.26346e-08	GO	Bp: Regulation Of Interleukin-6 Production
Cortex	eosinophil migration	20	-2.31085	0.000238875	GO	Bp: Eosinophil Migration
Cortex	interleukin-6 production	154	-2.31167	2.95785e-08	GO	Bp: Interleukin-6 Production
Cortex	Asthma	17	-2.31256	1.59864e-05	KEGG	Asthma
Cortex	Phosphorylation of CD3 and TCR zeta chains	12	-2.31319	0.000212605	Reactome	Phosphorylation Of Cd3 And Tcr Zeta Chains
Cortex	regulation of production of molecular mediator of immune response	183	-2.31469	1.26346e-08	GO	Bp: Regulation Of Production Of Molecular Mediator Of Immune Response
Cortex	positive regulation of alpha-beta T cell activation	78	-2.31774	4.97585e-06	GO	Bp: Positive Regulation Of Alpha-Beta T Cell Activation
Cortex	Translocation of ZAP-70 to Immunological synapse	9	-2.31973	3.79986e-06	Reactome	Translocation Of Zap-70 To Immunological Synapse
Cortex	positive regulation of lymphocyte differentiation	122	-2.3218	2.15321e-07	GO	Bp: Positive Regulation Of Lymphocyte Differentiation
Cortex	EPITHELIAL MESENCHYMAL TRANSITION	189	-2.32278	7.79064e-11	Hallmarks	Epithelial Mesenchymal Transition
Cortex	PD-1 signaling	13	-2.32278	0.000208415	Reactome	Pd-1 Signaling
Cortex	lymphocyte costimulation	28	-2.32491	9.11832e-05	GO	Bp: Lymphocyte Costimulation
Cortex	leukocyte activation involved in immune response	250	-2.33265	1.26346e-08	GO	Bp: Leukocyte Activation Involved In Immune Response
Cortex	alpha-beta T cell activation	184	-2.33331	1.26346e-08	GO	Bp: Alpha-Beta T Cell Activation
Cortex	antigen processing and presentation	93	-2.33342	6.56049e-07	GO	Bp: Antigen Processing And Presentation
Cortex	regulation of B cell differentiation	32	-2.33377	6.96784e-05	GO	Bp: Regulation Of B Cell Differentiation
Cortex	TNFs bind their physiological receptors	22	-2.33579	0.000265965	Reactome	Tnfs Bind Their Physiological Receptors
Cortex	Th1 and Th2 cell differentiation	81	-2.34481	1.09618e-06	KEGG	Th1 And Th2 Cell Differentiation
Cortex	regulation of immunoglobulin production	82	-2.34625	2.39218e-06	GO	Bp: Regulation Of Immunoglobulin Production
Cortex	B cell receptor signaling pathway	51	-2.34922	1.19733e-05	GO	Bp: B Cell Receptor Signaling Pathway
Cortex	immunoglobulin mediated immune response	141	-2.34932	5.50579e-08	GO	Bp: Immunoglobulin Mediated Immune Response
Cortex	B cell activation	253	-2.34971	1.26346e-08	GO	Bp: B Cell Activation
Cortex	cellular response to interleukin-17	20	-2.34974	0.000119499	GO	Bp: Cellular Response To Interleukin-17
Cortex	negative regulation of interleukin-10 production	17	-2.35051	5.09112e-05	GO	Bp: Negative Regulation Of Interleukin-10 Production
Cortex	production of molecular mediator of immune response	254	-2.35529	1.26346e-08	GO	Bp: Production Of Molecular Mediator Of Immune Response
Cortex	antigen processing and presentation of peptide antigen via MHC class II	20	-2.35641	0.000112527	GO	Bp: Antigen Processing And Presentation Of Peptide Antigen Via Mhc Class Ii
Cortex	monocyte chemotaxis	52	-2.3581	4.78232e-06	GO	Bp: Monocyte Chemotaxis
Cortex	regulation of type II interferon production	103	-2.35933	1.74908e-07	GO	Bp: Regulation Of Type Ii Interferon Production
Cortex	positive regulation of production of molecular mediator of immune response	129	-2.36167	5.6863e-08	GO	Bp: Positive Regulation Of Production Of Molecular Mediator Of Immune Response
Cortex	regulation of lymphocyte differentiation	195	-2.36248	1.26346e-08	GO	Bp: Regulation Of Lymphocyte Differentiation
Cortex	positive regulation of adaptive immune response based on somatic recombination of immune receptors built from immunoglobulin superfamily domains	117	-2.365	6.78184e-08	GO	Bp: Positive Regulation Of Adaptive Immune Response Based On Somatic Recombination Of Immune Receptors Built From Immunoglobulin Superfamily Domains
Cortex	leukocyte degranulation	66	-2.36509	7.50386e-06	GO	Bp: Leukocyte Degranulation
Cortex	cytokine activity	150	-2.36615	6.41e-08	GO	Mf: Cytokine Activity
Cortex	cytokine receptor activity	83	-2.37012	4.62427e-07	GO	Mf: Cytokine Receptor Activity
Cortex	positive regulation of leukocyte mediated immunity	136	-2.37454	1.75311e-08	GO	Bp: Positive Regulation Of Leukocyte Mediated Immunity
Cortex	lymphocyte migration	101	-2.37538	1.80076e-07	GO	Bp: Lymphocyte Migration
Cortex	MHC protein complex binding	18	-2.37678	4.94196e-05	GO	Mf: Mhc Protein Complex Binding
Cortex	B cell mediated immunity	143	-2.3778	1.26346e-08	GO	Bp: B Cell Mediated Immunity
Cortex	negative regulation of cell activation	194	-2.38534	1.26346e-08	GO	Bp: Negative Regulation Of Cell Activation
Cortex	mononuclear cell migration	167	-2.38784	1.26346e-08	GO	Bp: Mononuclear Cell Migration
Cortex	antigen processing and presentation of peptide or polysaccharide antigen via MHC class II	22	-2.38904	2.8622e-05	GO	Bp: Antigen Processing And Presentation Of Peptide Or Polysaccharide Antigen Via Mhc Class Ii
Cortex	antigen processing and presentation of exogenous peptide antigen via MHC class II	18	-2.39055	8.45552e-06	GO	Bp: Antigen Processing And Presentation Of Exogenous Peptide Antigen Via Mhc Class Ii
Cortex	T cell differentiation	296	-2.39357	1.26346e-08	GO	Bp: T Cell Differentiation
Cortex	Osteoclast differentiation	119	-2.39397	1.82496e-08	KEGG	Osteoclast Differentiation
Cortex	type II interferon production	116	-2.39407	5.16181e-08	GO	Bp: Type Ii Interferon Production
Cortex	positive regulation of T cell proliferation	111	-2.39986	7.44158e-08	GO	Bp: Positive Regulation Of T Cell Proliferation
Cortex	lymphocyte chemotaxis	47	-2.4002	7.444e-06	GO	Bp: Lymphocyte Chemotaxis
Cortex	negative regulation of mononuclear cell proliferation	80	-2.40043	4.17396e-07	GO	Bp: Negative Regulation Of Mononuclear Cell Proliferation
Cortex	negative regulation of lymphocyte proliferation	80	-2.40043	4.17396e-07	GO	Bp: Negative Regulation Of Lymphocyte Proliferation
Cortex	Costimulation by the CD28 family	56	-2.4075	2.18408e-05	Reactome	Costimulation By The Cd28 Family
Cortex	immunoglobulin production	134	-2.41003	1.26346e-08	GO	Bp: Immunoglobulin Production
Cortex	positive regulation of adaptive immune response	125	-2.41382	1.26346e-08	GO	Bp: Positive Regulation Of Adaptive Immune Response
Cortex	antigen receptor-mediated signaling pathway	155	-2.41397	1.26346e-08	GO	Bp: Antigen Receptor-Mediated Signaling Pathway
Cortex	cellular response to type II interferon	103	-2.42385	3.38877e-08	GO	Bp: Cellular Response To Type Ii Interferon
Cortex	IL6 JAK STAT3 SIGNALING	81	-2.42636	2.23832e-08	Hallmarks	Il6 Jak Stat3 Signaling
Cortex	cell killing	177	-2.43785	1.26346e-08	GO	Bp: Cell Killing
Cortex	immune response-activating cell surface receptor signaling pathway	235	-2.43999	1.26346e-08	GO	Bp: Immune Response-Activating Cell Surface Receptor Signaling Pathway
Cortex	Pertussis	66	-2.44084	2.21126e-07	KEGG	Pertussis
Cortex	regulation of interleukin-10 production	48	-2.44099	7.444e-06	GO	Bp: Regulation Of Interleukin-10 Production
Cortex	regulation of lymphocyte mediated immunity	171	-2.44291	1.26346e-08	GO	Bp: Regulation Of Lymphocyte Mediated Immunity
Cortex	positive regulation of mononuclear cell proliferation	153	-2.44302	1.26346e-08	GO	Bp: Positive Regulation Of Mononuclear Cell Proliferation
Cortex	negative regulation of leukocyte activation	177	-2.44345	1.26346e-08	GO	Bp: Negative Regulation Of Leukocyte Activation
Cortex	IL-17 signaling pathway	75	-2.44401	2.00505e-07	KEGG	Il-17 Signaling Pathway
Cortex	Generation of second messenger molecules	18	-2.45214	3.06079e-05	Reactome	Generation Of Second Messenger Molecules
Cortex	Intestinal immune network for IgA production	37	-2.4555	1.24633e-06	KEGG	Intestinal Immune Network For Iga Production
Cortex	positive regulation of lymphocyte proliferation	150	-2.46329	1.26346e-08	GO	Bp: Positive Regulation Of Lymphocyte Proliferation
Cortex	immune response-regulating cell surface receptor signaling pathway	243	-2.46657	1.26346e-08	GO	Bp: Immune Response-Regulating Cell Surface Receptor Signaling Pathway
Cortex	positive regulation of immune effector process	241	-2.47259	1.26346e-08	GO	Bp: Positive Regulation Of Immune Effector Process
Cortex	cell chemotaxis	268	-2.47545	1.26346e-08	GO	Bp: Cell Chemotaxis
Cortex	regulation of T cell proliferation	184	-2.48064	1.26346e-08	GO	Bp: Regulation Of T Cell Proliferation
Cortex	regulation of adaptive immune response based on somatic recombination of immune receptors built from immunoglobulin superfamily domains	177	-2.49788	1.26346e-08	GO	Bp: Regulation Of Adaptive Immune Response Based On Somatic Recombination Of Immune Receptors Built From Immunoglobulin Superfamily Domains
Cortex	lymphocyte mediated immunity	275	-2.50143	1.26346e-08	GO	Bp: Lymphocyte Mediated Immunity
Cortex	Inflammatory bowel disease	52	-2.50353	1.33159e-07	KEGG	Inflammatory Bowel Disease
Cortex	interleukin-10 production	51	-2.50516	6.60736e-07	GO	Bp: Interleukin-10 Production
Cortex	positive regulation of leukocyte proliferation	167	-2.5103	1.26346e-08	GO	Bp: Positive Regulation Of Leukocyte Proliferation
Cortex	myeloid leukocyte activation	218	-2.51154	1.26346e-08	GO	Bp: Myeloid Leukocyte Activation
Cortex	T cell proliferation	225	-2.51483	1.26346e-08	GO	Bp: T Cell Proliferation
Cortex	leukocyte chemotaxis	195	-2.51752	1.26346e-08	GO	Bp: Leukocyte Chemotaxis
Cortex	negative regulation of lymphocyte activation	149	-2.52373	1.26346e-08	GO	Bp: Negative Regulation Of Lymphocyte Activation
Cortex	regulation of adaptive immune response	193	-2.53136	1.26346e-08	GO	Bp: Regulation Of Adaptive Immune Response
Cortex	Chemokine receptors bind chemokines	39	-2.53873	2.73717e-06	Reactome	Chemokine Receptors Bind Chemokines
Cortex	adaptive immune response based on somatic recombination of immune receptors built from immunoglobulin superfamily domains	293	-2.55376	1.26346e-08	GO	Bp: Adaptive Immune Response Based On Somatic Recombination Of Immune Receptors Built From Immunoglobulin Superfamily Domains
Cortex	INFLAMMATORY RESPONSE	185	-2.56619	2.11552e-14	Hallmarks	Inflammatory Response
Cortex	regulation of leukocyte mediated immunity	228	-2.57408	1.26346e-08	GO	Bp: Regulation Of Leukocyte Mediated Immunity
Cortex	positive regulation of T cell activation	230	-2.57517	1.26346e-08	GO	Bp: Positive Regulation Of T Cell Activation
Cortex	regulation of B cell activation	131	-2.57745	1.26346e-08	GO	Bp: Regulation Of B Cell Activation
Cortex	response to type II interferon	128	-2.57912	1.26346e-08	GO	Bp: Response To Type Ii Interferon
Cortex	Rheumatoid arthritis	76	-2.58296	9.73312e-09	KEGG	Rheumatoid Arthritis
Cortex	positive regulation of leukocyte cell-cell adhesion	255	-2.58451	1.26346e-08	GO	Bp: Positive Regulation Of Leukocyte Cell-Cell Adhesion
Cortex	Leishmaniasis	65	-2.586	1.82496e-08	KEGG	Leishmaniasis
Cortex	Cell adhesion molecules	143	-2.58917	5.73333e-09	KEGG	Cell Adhesion Molecules
Cortex	CCR chemokine receptor binding	30	-2.58951	3.48565e-07	GO	Mf: Ccr Chemokine Receptor Binding
Cortex	Th17 cell differentiation	95	-2.59038	5.73333e-09	KEGG	Th17 Cell Differentiation
Cortex	chemokine receptor binding	46	-2.59995	3.48565e-07	GO	Mf: Chemokine Receptor Binding
Cortex	regulation of leukocyte proliferation	262	-2.60095	1.26346e-08	GO	Bp: Regulation Of Leukocyte Proliferation
Cortex	regulation of mononuclear cell proliferation	240	-2.61781	1.26346e-08	GO	Bp: Regulation Of Mononuclear Cell Proliferation
Cortex	regulation of lymphocyte proliferation	237	-2.61853	1.26346e-08	GO	Bp: Regulation Of Lymphocyte Proliferation
Cortex	immune receptor activity	107	-2.6285	6.41e-08	GO	Mf: Immune Receptor Activity
Cortex	Primary immunodeficiency	32	-2.63172	2.54788e-08	KEGG	Primary Immunodeficiency
Cortex	granulocyte migration	132	-2.63544	1.26346e-08	GO	Bp: Granulocyte Migration
Cortex	Hematopoietic cell lineage	79	-2.66133	5.73333e-09	KEGG	Hematopoietic Cell Lineage
Cortex	chemokine activity	30	-2.66801	6.85328e-08	GO	Mf: Chemokine Activity
Cortex	neutrophil migration	110	-2.68153	1.26346e-08	GO	Bp: Neutrophil Migration
Cortex	INTERFERON GAMMA RESPONSE	188	-2.69635	2.65215e-17	Hallmarks	Interferon Gamma Response
Cortex	granulocyte chemotaxis	105	-2.72493	1.26346e-08	GO	Bp: Granulocyte Chemotaxis
Cortex	Immunoregulatory interactions between a Lymphoid and a non-Lymphoid cell	76	-2.73168	1.143e-07	Reactome	Immunoregulatory Interactions Between A Lymphoid And A Non-Lymphoid Cell
Cortex	neutrophil chemotaxis	85	-2.73796	1.26346e-08	GO	Bp: Neutrophil Chemotaxis
Cortex	Staphylococcus aureus infection	55	-2.83282	5.73333e-09	KEGG	Staphylococcus Aureus Infection
Cortex	Viral protein interaction with cytokine and cytokine receptor	68	-2.85508	5.73333e-09	KEGG	Viral Protein Interaction With Cytokine And Cytokine Receptor
Cortex	Cytokine-cytokine receptor interaction	210	-2.87387	5.73333e-09	KEGG	Cytokine-Cytokine Receptor Interaction
Cortex	ALLOGRAFT REJECTION	170	-3.21786	2.96498e-29	Hallmarks	Allograft Rejection
Glomeruli	neuropeptide binding	19	2.15109	0.00480997	GO	Mf: Neuropeptide Binding
Glomeruli	glutamate receptor signaling pathway	34	2.10346	0.00155466	GO	Bp: Glutamate Receptor Signaling Pathway
Glomeruli	ligand-gated ion channel signaling pathway	25	2.06933	0.00359537	GO	Bp: Ligand-Gated Ion Channel Signaling Pathway
Glomeruli	regulation of systemic arterial blood pressure mediated by a chemical signal	41	1.98367	0.00674447	GO	Bp: Regulation Of Systemic Arterial Blood Pressure Mediated By A Chemical Signal
Glomeruli	sulfur amino acid metabolic process	30	1.94451	0.0158175	GO	Bp: Sulfur Amino Acid Metabolic Process
Glomeruli	G protein-coupled peptide receptor activity	74	1.93868	0.00794282	GO	Mf: G Protein-Coupled Peptide Receptor Activity
Glomeruli	ionotropic glutamate receptor signaling pathway	14	1.92405	0.022519	GO	Bp: Ionotropic Glutamate Receptor Signaling Pathway
Glomeruli	neural nucleus development	21	1.91773	0.0186401	GO	Bp: Neural Nucleus Development
Glomeruli	behavioral response to pain	24	1.91685	0.0212855	GO	Bp: Behavioral Response To Pain
Glomeruli	retinol binding	9	1.9137	0.0232678	GO	Mf: Retinol Binding
Glomeruli	alcohol binding	76	1.90627	0.00794282	GO	Mf: Alcohol Binding
Glomeruli	regulation of systemic arterial blood pressure by hormone	31	1.90585	0.0189506	GO	Bp: Regulation Of Systemic Arterial Blood Pressure By Hormone
Glomeruli	regulation of lyase activity	48	1.90071	0.0096763	GO	Bp: Regulation Of Lyase Activity
Glomeruli	neuropeptide signaling pathway	48	1.88212	0.0112039	GO	Bp: Neuropeptide Signaling Pathway
Glomeruli	arachidonic acid monooxygenase activity	19	1.86774	0.0471338	GO	Mf: Arachidonic Acid Monooxygenase Activity
Glomeruli	negative regulation of tumor necrosis factor-mediated signaling pathway	16	1.8517	0.0490683	GO	Bp: Negative Regulation Of Tumor Necrosis Factor-Mediated Signaling Pathway
Glomeruli	response to pain	32	1.85128	0.022519	GO	Bp: Response To Pain
Glomeruli	regulation of adenylate cyclase activity	36	1.83519	0.0483212	GO	Bp: Regulation Of Adenylate Cyclase Activity
Glomeruli	detection of stimulus involved in sensory perception of pain	29	1.8264	0.0434186	GO	Bp: Detection Of Stimulus Involved In Sensory Perception Of Pain
Glomeruli	peptide receptor activity	81	1.82432	0.016278	GO	Mf: Peptide Receptor Activity
Glomeruli	nucleoside bisphosphate metabolic process	97	1.80369	0.00800747	GO	Bp: Nucleoside Bisphosphate Metabolic Process
Glomeruli	ribonucleoside bisphosphate metabolic process	97	1.80369	0.00800747	GO	Bp: Ribonucleoside Bisphosphate Metabolic Process
Glomeruli	purine nucleoside bisphosphate metabolic process	97	1.80369	0.00800747	GO	Bp: Purine Nucleoside Bisphosphate Metabolic Process
Glomeruli	sensory perception of pain	71	1.79588	0.0303201	GO	Bp: Sensory Perception Of Pain
Glomeruli	potassium channel activity	93	1.79416	0.0153027	GO	Mf: Potassium Channel Activity
Glomeruli	regulation of cyclase activity	46	1.79229	0.0371007	GO	Bp: Regulation Of Cyclase Activity
Glomeruli	organic acid transmembrane transporter activity	141	1.78577	0.00794282	GO	Mf: Organic Acid Transmembrane Transporter Activity
Glomeruli	carboxylic acid transmembrane transporter activity	140	1.78426	0.00794282	GO	Mf: Carboxylic Acid Transmembrane Transporter Activity
Glomeruli	acyl-CoA metabolic process	79	1.77788	0.017696	GO	Bp: Acyl-Coa Metabolic Process
Glomeruli	thioester metabolic process	79	1.77788	0.017696	GO	Bp: Thioester Metabolic Process
Glomeruli	Pyruvate metabolism	40	1.77468	0.02097	KEGG	Pyruvate Metabolism
Glomeruli	long-chain fatty acid metabolic process	81	1.74905	0.0475394	GO	Bp: Long-Chain Fatty Acid Metabolic Process
Glomeruli	organic acid binding	178	1.74182	0.00794282	GO	Mf: Organic Acid Binding
Glomeruli	PPAR signaling pathway	74	1.73824	0.0132558	KEGG	Ppar Signaling Pathway
Glomeruli	voltage-gated monoatomic ion channel activity	150	1.7357	0.0115044	GO	Mf: Voltage-Gated Monoatomic Ion Channel Activity
Glomeruli	voltage-gated channel activity	150	1.7357	0.0115044	GO	Mf: Voltage-Gated Channel Activity
Glomeruli	ligand-gated monoatomic ion channel activity	88	1.73285	0.0357731	GO	Mf: Ligand-Gated Monoatomic Ion Channel Activity
Glomeruli	voltage-gated potassium channel activity	76	1.73152	0.0380888	GO	Mf: Voltage-Gated Potassium Channel Activity
Glomeruli	ligand-gated channel activity	89	1.72295	0.0495016	GO	Mf: Ligand-Gated Channel Activity
Glomeruli	potassium ion transmembrane transporter activity	122	1.7141	0.0170251	GO	Mf: Potassium Ion Transmembrane Transporter Activity
Glomeruli	carboxylic acid binding	171	1.70291	0.0124118	GO	Mf: Carboxylic Acid Binding
Glomeruli	Lipoic acid metabolism	17	1.70162	0.0464482	KEGG	Lipoic Acid Metabolism
Glomeruli	Citrate cycle (TCA cycle)	29	1.69949	0.0402856	KEGG	Citrate Cycle (Tca Cycle)
Glomeruli	organic anion transmembrane transporter activity	203	1.69638	0.00794282	GO	Mf: Organic Anion Transmembrane Transporter Activity
Glomeruli	Biological oxidations	153	1.68688	0.0265072	Reactome	Biological Oxidations
Glomeruli	monoatomic ion gated channel activity	222	1.64566	0.010111	GO	Mf: Monoatomic Ion Gated Channel Activity
Glomeruli	gated channel activity	223	1.63805	0.0115044	GO	Mf: Gated Channel Activity
Glomeruli	SLC-mediated transmembrane transport	188	1.63147	0.0294783	Reactome	Slc-Mediated Transmembrane Transport
Glomeruli	voltage-gated monoatomic cation channel activity	106	1.62176	0.0488483	GO	Mf: Voltage-Gated Monoatomic Cation Channel Activity
Glomeruli	monoatomic cation channel activity	220	1.61967	0.0129231	GO	Mf: Monoatomic Cation Channel Activity
Glomeruli	symporter activity	124	1.60605	0.0396026	GO	Mf: Symporter Activity
Glomeruli	potassium ion transmembrane transport	175	1.60141	0.0194051	GO	Bp: Potassium Ion Transmembrane Transport
Glomeruli	G protein-coupled receptor activity	279	1.5904	0.013892	GO	Mf: G Protein-Coupled Receptor Activity
Glomeruli	alpha-amino acid metabolic process	168	1.57947	0.0394052	GO	Bp: Alpha-Amino Acid Metabolic Process
Glomeruli	amino acid metabolic process	223	1.55544	0.021192	GO	Bp: Amino Acid Metabolic Process
Glomeruli	potassium ion transport	203	1.52911	0.0490736	GO	Bp: Potassium Ion Transport
Glomeruli	Hormone signaling	159	1.51892	0.0197325	KEGG	Hormone Signaling
Glomeruli	secondary active transmembrane transporter activity	240	1.47446	0.0467262	GO	Mf: Secondary Active Transmembrane Transporter Activity
Glomeruli	peptidyl-tyrosine modification	288	-1.42798	0.0415773	GO	Bp: Peptidyl-Tyrosine Modification
Glomeruli	peptidyl-tyrosine phosphorylation	286	-1.43089	0.0323352	GO	Bp: Peptidyl-Tyrosine Phosphorylation
Glomeruli	response to molecule of bacterial origin	261	-1.43998	0.0340652	GO	Bp: Response To Molecule Of Bacterial Origin
Glomeruli	negative regulation of cell adhesion	279	-1.45712	0.027389	GO	Bp: Negative Regulation Of Cell Adhesion
Glomeruli	immune system development	209	-1.4573	0.0388388	GO	Bp: Immune System Development
Glomeruli	positive regulation of protein-containing complex assembly	188	-1.46456	0.0437693	GO	Bp: Positive Regulation Of Protein-Containing Complex Assembly
Glomeruli	COMPLEMENT	177	-1.481	0.0112163	Hallmarks	Complement
Glomeruli	response to tumor necrosis factor	164	-1.49353	0.0468014	GO	Bp: Response To Tumor Necrosis Factor
Glomeruli	APOPTOSIS	149	-1.49634	0.0269036	Hallmarks	Apoptosis
Glomeruli	KRAS SIGNALING UP	186	-1.50453	0.00831696	Hallmarks	Kras Signaling Up
Glomeruli	NOD-like receptor signaling pathway	143	-1.51081	0.0401322	KEGG	Nod-Like Receptor Signaling Pathway
Glomeruli	negative regulation of leukocyte cell-cell adhesion	129	-1.54756	0.0254059	GO	Bp: Negative Regulation Of Leukocyte Cell-Cell Adhesion
Glomeruli	myeloid leukocyte differentiation	228	-1.55131	0.0101969	GO	Bp: Myeloid Leukocyte Differentiation
Glomeruli	leukocyte apoptotic process	114	-1.5539	0.0437709	GO	Bp: Leukocyte Apoptotic Process
Glomeruli	T cell receptor signaling pathway	113	-1.55403	0.0236055	KEGG	T Cell Receptor Signaling Pathway
Glomeruli	CD4-positive, alpha-beta T cell activation	114	-1.57301	0.0357718	GO	Bp: Cd4-Positive, Alpha-Beta T Cell Activation
Glomeruli	regulation of DNA recombination	113	-1.5756	0.0430785	GO	Bp: Regulation Of Dna Recombination
Glomeruli	extracellular structure organization	287	-1.58038	0.00343025	GO	Bp: Extracellular Structure Organization
Glomeruli	activation of innate immune response	240	-1.58053	0.00375259	GO	Bp: Activation Of Innate Immune Response
Glomeruli	extracellular matrix organization	286	-1.58533	0.00267615	GO	Bp: Extracellular Matrix Organization
Glomeruli	external encapsulating structure organization	286	-1.58533	0.00267615	GO	Bp: External Encapsulating Structure Organization
Glomeruli	positive regulation of chemotaxis	141	-1.58592	0.0343157	GO	Bp: Positive Regulation Of Chemotaxis
Glomeruli	cellular response to lipopolysaccharide	169	-1.59724	0.0103807	GO	Bp: Cellular Response To Lipopolysaccharide
Glomeruli	Tuberculosis	152	-1.603	0.0118456	KEGG	Tuberculosis
Glomeruli	Human T-cell leukemia virus 1 infection	209	-1.60485	0.00439241	KEGG	Human T-Cell Leukemia Virus 1 Infection
Glomeruli	cytokine receptor binding	209	-1.61058	0.0115044	GO	Mf: Cytokine Receptor Binding
Glomeruli	B cell activation involved in immune response	80	-1.6174	0.0494894	GO	Bp: B Cell Activation Involved In Immune Response
Glomeruli	IL2 STAT5 SIGNALING	188	-1.62011	0.00150192	Hallmarks	Il2 Stat5 Signaling
Glomeruli	Influenza A	128	-1.62136	0.00888904	KEGG	Influenza A
Glomeruli	cytosolic pattern recognition receptor signaling pathway	130	-1.62422	0.0163389	GO	Bp: Cytosolic Pattern Recognition Receptor Signaling Pathway
Glomeruli	lymphocyte migration	101	-1.63288	0.0403934	GO	Bp: Lymphocyte Migration
Glomeruli	cellular response to molecule of bacterial origin	177	-1.63303	0.00996589	GO	Bp: Cellular Response To Molecule Of Bacterial Origin
Glomeruli	Toxoplasmosis	103	-1.63385	0.012691	KEGG	Toxoplasmosis
Glomeruli	humoral immune response	157	-1.63452	0.0105706	GO	Bp: Humoral Immune Response
Glomeruli	innate immune response-activating signaling pathway	214	-1.6384	0.00800747	GO	Bp: Innate Immune Response-Activating Signaling Pathway
Glomeruli	pattern recognition receptor signaling pathway	207	-1.64294	0.00557553	GO	Bp: Pattern Recognition Receptor Signaling Pathway
Glomeruli	cell activation involved in immune response	254	-1.64727	0.00154798	GO	Bp: Cell Activation Involved In Immune Response
Glomeruli	NF-kappa B signaling pathway	97	-1.65241	0.0200389	KEGG	Nf-Kappa B Signaling Pathway
Glomeruli	acute inflammatory response	99	-1.65482	0.0419766	GO	Bp: Acute Inflammatory Response
Glomeruli	Pertussis	66	-1.65611	0.0401322	KEGG	Pertussis
Glomeruli	somatic diversification of immunoglobulins	66	-1.65849	0.0483212	GO	Bp: Somatic Diversification Of Immunoglobulins
Glomeruli	leukocyte activation involved in immune response	250	-1.66217	0.00190665	GO	Bp: Leukocyte Activation Involved In Immune Response
Glomeruli	alpha-beta T cell activation	184	-1.66263	0.00520092	GO	Bp: Alpha-Beta T Cell Activation
Glomeruli	leukocyte degranulation	66	-1.66311	0.0479465	GO	Bp: Leukocyte Degranulation
Glomeruli	INTERFERON ALPHA RESPONSE	89	-1.66389	0.0122121	Hallmarks	Interferon Alpha Response
Glomeruli	immunoglobulin mediated immune response	141	-1.66968	0.0131407	GO	Bp: Immunoglobulin Mediated Immune Response
Glomeruli	positive regulation of B cell activation	82	-1.66975	0.04587	GO	Bp: Positive Regulation Of B Cell Activation
Glomeruli	natural killer cell mediated immunity	76	-1.6701	0.038373	GO	Bp: Natural Killer Cell Mediated Immunity
Glomeruli	cellular response to biotic stimulus	201	-1.67152	0.00193733	GO	Bp: Cellular Response To Biotic Stimulus
Glomeruli	Herpes simplex virus 1 infection	162	-1.67231	0.00326656	KEGG	Herpes Simplex Virus 1 Infection
Glomeruli	positive regulation of mononuclear cell migration	71	-1.67485	0.0419766	GO	Bp: Positive Regulation Of Mononuclear Cell Migration
Glomeruli	type I interferon production	121	-1.67622	0.0126109	GO	Bp: Type I Interferon Production
Glomeruli	negative regulation of leukocyte proliferation	87	-1.67796	0.0186401	GO	Bp: Negative Regulation Of Leukocyte Proliferation
Glomeruli	natural killer cell mediated cytotoxicity	74	-1.68698	0.0469418	GO	Bp: Natural Killer Cell Mediated Cytotoxicity
Glomeruli	glycosaminoglycan binding	191	-1.68788	0.00620979	GO	Mf: Glycosaminoglycan Binding
Glomeruli	positive regulation of lymphocyte mediated immunity	116	-1.69223	0.018719	GO	Bp: Positive Regulation Of Lymphocyte Mediated Immunity
Glomeruli	regulation of leukocyte migration	216	-1.69238	0.00249647	GO	Bp: Regulation Of Leukocyte Migration
Glomeruli	regulation of type I interferon production	117	-1.69335	0.0134454	GO	Bp: Regulation Of Type I Interferon Production
Glomeruli	B cell mediated immunity	143	-1.69601	0.00670026	GO	Bp: B Cell Mediated Immunity
Glomeruli	somatic recombination of immunoglobulin gene segments	60	-1.69872	0.0459183	GO	Bp: Somatic Recombination Of Immunoglobulin Gene Segments
Glomeruli	Coronavirus disease - COVID-19	115	-1.70185	0.0118456	KEGG	Coronavirus Disease - Covid-19
Glomeruli	negative regulation of leukocyte differentiation	102	-1.70201	0.0132733	GO	Bp: Negative Regulation Of Leukocyte Differentiation
Glomeruli	negative regulation of lymphocyte mediated immunity	61	-1.70604	0.0455779	GO	Bp: Negative Regulation Of Lymphocyte Mediated Immunity
Glomeruli	negative regulation of T cell proliferation	68	-1.70888	0.0411936	GO	Bp: Negative Regulation Of T Cell Proliferation
Glomeruli	RAC1 GTPase cycle	154	-1.70981	0.0170122	Reactome	Rac1 Gtpase Cycle
Glomeruli	negative regulation of hemopoiesis	108	-1.7154	0.0154252	GO	Bp: Negative Regulation Of Hemopoiesis
Glomeruli	lymphocyte activation involved in immune response	177	-1.71561	0.00292328	GO	Bp: Lymphocyte Activation Involved In Immune Response
Glomeruli	negative regulation of T cell activation	117	-1.71965	0.00968495	GO	Bp: Negative Regulation Of T Cell Activation
Glomeruli	negative regulation of adaptive immune response	50	-1.73085	0.0459246	GO	Bp: Negative Regulation Of Adaptive Immune Response
Glomeruli	positive regulation of immune effector process	241	-1.7412	0.000218536	GO	Bp: Positive Regulation Of Immune Effector Process
Glomeruli	Chemokine signaling pathway	161	-1.74366	0.00117099	KEGG	Chemokine Signaling Pathway
Glomeruli	Antigen processing and presentation	58	-1.74822	0.0236055	KEGG	Antigen Processing And Presentation
Glomeruli	Integrin cell surface interactions	64	-1.75131	0.0429478	Reactome	Integrin Cell Surface Interactions
Glomeruli	toll-like receptor signaling pathway	63	-1.75191	0.0236002	GO	Bp: Toll-Like Receptor Signaling Pathway
Glomeruli	Phagosome	140	-1.75207	0.00283789	KEGG	Phagosome
Glomeruli	immune receptor activity	107	-1.75533	0.0163863	GO	Mf: Immune Receptor Activity
Glomeruli	myeloid leukocyte mediated immunity	103	-1.75551	0.0114958	GO	Bp: Myeloid Leukocyte Mediated Immunity
Glomeruli	Degradation of the extracellular matrix	85	-1.76219	0.0429478	Reactome	Degradation Of The Extracellular Matrix
Glomeruli	positive regulation of cell killing	73	-1.76562	0.017115	GO	Bp: Positive Regulation Of Cell Killing
Glomeruli	production of molecular mediator of immune response	254	-1.76884	0.000136627	GO	Bp: Production Of Molecular Mediator Of Immune Response
Glomeruli	response to chemokine	68	-1.7732	0.02561	GO	Bp: Response To Chemokine
Glomeruli	cellular response to chemokine	68	-1.7732	0.02561	GO	Bp: Cellular Response To Chemokine
Glomeruli	regulation of production of molecular mediator of immune response	183	-1.7746	0.00063683	GO	Bp: Regulation Of Production Of Molecular Mediator Of Immune Response
Glomeruli	defense response to virus	270	-1.776	0.000119496	GO	Bp: Defense Response To Virus
Glomeruli	defense response to symbiont	270	-1.776	0.000119496	GO	Bp: Defense Response To Symbiont
Glomeruli	regulation of myeloid leukocyte mediated immunity	67	-1.77656	0.0368396	GO	Bp: Regulation Of Myeloid Leukocyte Mediated Immunity
Glomeruli	antimicrobial humoral response	87	-1.78043	0.00752553	GO	Bp: Antimicrobial Humoral Response
Glomeruli	TNF signaling pathway	111	-1.78313	0.00421177	KEGG	Tnf Signaling Pathway
Glomeruli	interleukin-4 production	46	-1.78352	0.0409378	GO	Bp: Interleukin-4 Production
Glomeruli	positive regulation of leukocyte chemotaxis	89	-1.78471	0.0132733	GO	Bp: Positive Regulation Of Leukocyte Chemotaxis
Glomeruli	interleukin-6 production	154	-1.78573	0.00147484	GO	Bp: Interleukin-6 Production
Glomeruli	negative regulation of immune response	182	-1.78602	0.000463851	GO	Bp: Negative Regulation Of Immune Response
Glomeruli	Epstein-Barr virus infection	183	-1.78773	0.000604731	KEGG	Epstein-Barr Virus Infection
Glomeruli	regulation of interleukin-6 production	148	-1.78933	0.00155752	GO	Bp: Regulation Of Interleukin-6 Production
Glomeruli	positive regulation of interleukin-6 production	98	-1.78934	0.00850408	GO	Bp: Positive Regulation Of Interleukin-6 Production
Glomeruli	type II interferon production	116	-1.78958	0.00612005	GO	Bp: Type Ii Interferon Production
Glomeruli	IL6 JAK STAT3 SIGNALING	81	-1.79134	0.00277979	Hallmarks	Il6 Jak Stat3 Signaling
Glomeruli	interferon-alpha production	32	-1.79791	0.0437693	GO	Bp: Interferon-Alpha Production
Glomeruli	detection of biotic stimulus	34	-1.79965	0.0394052	GO	Bp: Detection Of Biotic Stimulus
Glomeruli	positive regulation of leukocyte mediated immunity	136	-1.79978	0.00137961	GO	Bp: Positive Regulation Of Leukocyte Mediated Immunity
Glomeruli	cellular response to type II interferon	103	-1.80506	0.00670026	GO	Bp: Cellular Response To Type Ii Interferon
Glomeruli	Type I diabetes mellitus	42	-1.80553	0.0200389	KEGG	Type I Diabetes Mellitus
Glomeruli	leukocyte homeostasis	120	-1.80885	0.00324492	GO	Bp: Leukocyte Homeostasis
Glomeruli	regulation of alpha-beta T cell activation	118	-1.80897	0.00430599	GO	Bp: Regulation Of Alpha-Beta T Cell Activation
Glomeruli	positive regulation of acute inflammatory response	37	-1.81213	0.047178	GO	Bp: Positive Regulation Of Acute Inflammatory Response
Glomeruli	regulation of cell killing	106	-1.81402	0.00612005	GO	Bp: Regulation Of Cell Killing
Glomeruli	positive regulation of type II interferon production	72	-1.81839	0.0107989	GO	Bp: Positive Regulation Of Type Ii Interferon Production
Glomeruli	immunoglobulin production involved in immunoglobulin-mediated immune response	63	-1.81871	0.0128369	GO	Bp: Immunoglobulin Production Involved In Immunoglobulin-Mediated Immune Response
Glomeruli	regulation of defense response to fungus	8	-1.81899	0.0490736	GO	Bp: Regulation Of Defense Response To Fungus
Glomeruli	PD-L1 expression and PD-1 checkpoint pathway in cancer	84	-1.82025	0.00422882	KEGG	Pd-L1 Expression And Pd-1 Checkpoint Pathway In Cancer
Glomeruli	TCR signaling	96	-1.82141	0.0193036	Reactome	Tcr Signaling
Glomeruli	negative regulation of mononuclear cell proliferation	80	-1.8229	0.00713155	GO	Bp: Negative Regulation Of Mononuclear Cell Proliferation
Glomeruli	negative regulation of lymphocyte proliferation	80	-1.8229	0.00713155	GO	Bp: Negative Regulation Of Lymphocyte Proliferation
Glomeruli	regulation of B cell activation	131	-1.82422	0.00154798	GO	Bp: Regulation Of B Cell Activation
Glomeruli	prostaglandin biosynthetic process	24	-1.82568	0.0490736	GO	Bp: Prostaglandin Biosynthetic Process
Glomeruli	prostanoid biosynthetic process	24	-1.82568	0.0490736	GO	Bp: Prostanoid Biosynthetic Process
Glomeruli	response to type II interferon	128	-1.8262	0.00107205	GO	Bp: Response To Type Ii Interferon
Glomeruli	killing of cells of another organism	58	-1.82644	0.022519	GO	Bp: Killing Of Cells Of Another Organism
Glomeruli	disruption of cell in another organism	58	-1.82644	0.022519	GO	Bp: Disruption Of Cell In Another Organism
Glomeruli	positive regulation of interleukin-4 production	34	-1.82793	0.0323352	GO	Bp: Positive Regulation Of Interleukin-4 Production
Glomeruli	regulation of interleukin-2 production	59	-1.83261	0.0181676	GO	Bp: Regulation Of Interleukin-2 Production
Glomeruli	positive regulation of production of molecular mediator of immune response	129	-1.8329	0.000852249	GO	Bp: Positive Regulation Of Production Of Molecular Mediator Of Immune Response
Glomeruli	apoptotic cell clearance	40	-1.83302	0.0368396	GO	Bp: Apoptotic Cell Clearance
Glomeruli	RAC2 GTPase cycle	73	-1.83408	0.0294783	Reactome	Rac2 Gtpase Cycle
Glomeruli	RAC3 GTPase cycle	76	-1.83691	0.0294783	Reactome	Rac3 Gtpase Cycle
Glomeruli	positive regulation of interleukin-10 production	33	-1.83714	0.0360568	GO	Bp: Positive Regulation Of Interleukin-10 Production
Glomeruli	negative regulation of adaptive immune response based on somatic recombination of immune receptors built from immunoglobulin superfamily domains	45	-1.83918	0.0396103	GO	Bp: Negative Regulation Of Adaptive Immune Response Based On Somatic Recombination Of Immune Receptors Built From Immunoglobulin Superfamily Domains
Glomeruli	regulation of tumor necrosis factor production	176	-1.84302	0.00070432	GO	Bp: Regulation Of Tumor Necrosis Factor Production
Glomeruli	regulation of type II interferon production	103	-1.84308	0.00367135	GO	Bp: Regulation Of Type Ii Interferon Production
Glomeruli	positive regulation of type I interferon production	72	-1.84409	0.00800747	GO	Bp: Positive Regulation Of Type I Interferon Production
Glomeruli	negative regulation of leukocyte mediated immunity	73	-1.8479	0.00800747	GO	Bp: Negative Regulation Of Leukocyte Mediated Immunity
Glomeruli	macrophage apoptotic process	10	-1.84794	0.0417326	GO	Bp: Macrophage Apoptotic Process
Glomeruli	tumor necrosis factor production	182	-1.84881	0.000141666	GO	Bp: Tumor Necrosis Factor Production
Glomeruli	positive regulation of interleukin-12 production	38	-1.85084	0.0373348	GO	Bp: Positive Regulation Of Interleukin-12 Production
Glomeruli	disruption of anatomical structure in another organism	61	-1.85212	0.013735	GO	Bp: Disruption Of Anatomical Structure In Another Organism
Glomeruli	positive regulation of killing of cells of another organism	10	-1.8535	0.0379117	GO	Bp: Positive Regulation Of Killing Of Cells Of Another Organism
Glomeruli	regulation of tumor necrosis factor superfamily cytokine production	179	-1.85409	0.000260727	GO	Bp: Regulation Of Tumor Necrosis Factor Superfamily Cytokine Production
Glomeruli	response to fungus	50	-1.85537	0.0181679	GO	Bp: Response To Fungus
Glomeruli	positive thymic T cell selection	15	-1.85564	0.0494894	GO	Bp: Positive Thymic T Cell Selection
Glomeruli	positive regulation of leukocyte migration	148	-1.85659	0.000500026	GO	Bp: Positive Regulation Of Leukocyte Migration
Glomeruli	regulation of interleukin-4 production	39	-1.85844	0.0468014	GO	Bp: Regulation Of Interleukin-4 Production
Glomeruli	regulation of neutrophil migration	49	-1.85895	0.022519	GO	Bp: Regulation Of Neutrophil Migration
Glomeruli	regulation of neutrophil chemotaxis	33	-1.85914	0.0274148	GO	Bp: Regulation Of Neutrophil Chemotaxis
Glomeruli	regulation of T cell cytokine production	29	-1.86102	0.0475394	GO	Bp: Regulation Of T Cell Cytokine Production
Glomeruli	Extracellular matrix organization	199	-1.86543	0.000239118	Reactome	Extracellular Matrix Organization
Glomeruli	regulation of apoptotic cell clearance	8	-1.86544	0.0323352	GO	Bp: Regulation Of Apoptotic Cell Clearance
Glomeruli	extracellular matrix structural constituent	130	-1.86706	0.00305391	GO	Mf: Extracellular Matrix Structural Constituent
Glomeruli	tumor necrosis factor superfamily cytokine production	185	-1.868	0.000131154	GO	Bp: Tumor Necrosis Factor Superfamily Cytokine Production
Glomeruli	myeloid dendritic cell differentiation	22	-1.86804	0.0362928	GO	Bp: Myeloid Dendritic Cell Differentiation
Glomeruli	collagen catabolic process	34	-1.86994	0.0245408	GO	Bp: Collagen Catabolic Process
Glomeruli	positive T cell selection	37	-1.87039	0.0299472	GO	Bp: Positive T Cell Selection
Glomeruli	interleukin-10 production	51	-1.87188	0.0107989	GO	Bp: Interleukin-10 Production
Glomeruli	regulation of leukocyte mediated cytotoxicity	91	-1.87595	0.00335562	GO	Bp: Regulation Of Leukocyte Mediated Cytotoxicity
Glomeruli	MHC class II protein complex assembly	10	-1.87868	0.0303201	GO	Bp: Mhc Class Ii Protein Complex Assembly
Glomeruli	peptide antigen assembly with MHC class II protein complex	10	-1.87868	0.0303201	GO	Bp: Peptide Antigen Assembly With Mhc Class Ii Protein Complex
Glomeruli	regulation of prostaglandin secretion	13	-1.87944	0.0431766	GO	Bp: Regulation Of Prostaglandin Secretion
Glomeruli	Cell surface interactions at the vascular wall	78	-1.87964	0.0193036	Reactome	Cell Surface Interactions At The Vascular Wall
Glomeruli	Systemic lupus erythematosus	44	-1.88003	0.012691	KEGG	Systemic Lupus Erythematosus
Glomeruli	interleukin-12 production	56	-1.88185	0.00724839	GO	Bp: Interleukin-12 Production
Glomeruli	Inflammatory bowel disease	52	-1.88502	0.00599303	KEGG	Inflammatory Bowel Disease
Glomeruli	immunoglobulin production	134	-1.88977	0.000353524	GO	Bp: Immunoglobulin Production
Glomeruli	immunoglobulin binding	18	-1.89138	0.0422759	GO	Mf: Immunoglobulin Binding
Glomeruli	positive regulation of T-helper 1 type immune response	19	-1.89555	0.031353	GO	Bp: Positive Regulation Of T-Helper 1 Type Immune Response
Glomeruli	ANGIOGENESIS	34	-1.90158	0.00456007	Hallmarks	Angiogenesis
Glomeruli	regulation of inflammatory response to antigenic stimulus	43	-1.90168	0.0268519	GO	Bp: Regulation Of Inflammatory Response To Antigenic Stimulus
Glomeruli	regulation of leukocyte chemotaxis	113	-1.90331	0.00127993	GO	Bp: Regulation Of Leukocyte Chemotaxis
Glomeruli	adaptive immune response based on somatic recombination of immune receptors built from immunoglobulin superfamily domains	293	-1.90362	3.02991e-06	GO	Bp: Adaptive Immune Response Based On Somatic Recombination Of Immune Receptors Built From Immunoglobulin Superfamily Domains
Glomeruli	regulation of appetite	20	-1.90536	0.0383829	GO	Bp: Regulation Of Appetite
Glomeruli	regulation of leukocyte proliferation	262	-1.9061	6.61723e-06	GO	Bp: Regulation Of Leukocyte Proliferation
Glomeruli	Allograft rejection	36	-1.90691	0.00911382	KEGG	Allograft Rejection
Glomeruli	regulation of immunoglobulin production	82	-1.90954	0.00529747	GO	Bp: Regulation Of Immunoglobulin Production
Glomeruli	myeloid leukocyte activation	218	-1.91082	1.65477e-05	GO	Bp: Myeloid Leukocyte Activation
Glomeruli	regulation of cell-cell adhesion mediated by integrin	12	-1.91171	0.038373	GO	Bp: Regulation Of Cell-Cell Adhesion Mediated By Integrin
Glomeruli	immune response-activating cell surface receptor signaling pathway	235	-1.91329	5.90274e-06	GO	Bp: Immune Response-Activating Cell Surface Receptor Signaling Pathway
Glomeruli	Staphylococcus aureus infection	55	-1.91415	0.00422882	KEGG	Staphylococcus Aureus Infection
Glomeruli	Antimicrobial peptides	32	-1.91439	0.0313253	Reactome	Antimicrobial Peptides
Glomeruli	cardiac neural crest cell development involved in outflow tract morphogenesis	11	-1.91495	0.0483212	GO	Bp: Cardiac Neural Crest Cell Development Involved In Outflow Tract Morphogenesis
Glomeruli	monocyte differentiation	27	-1.9152	0.0340652	GO	Bp: Monocyte Differentiation
Glomeruli	regulation of T cell receptor signaling pathway	45	-1.91786	0.0238088	GO	Bp: Regulation Of T Cell Receptor Signaling Pathway
Glomeruli	leukocyte mediated cytotoxicity	121	-1.92121	0.000507594	GO	Bp: Leukocyte Mediated Cytotoxicity
Glomeruli	defense response to fungus	40	-1.92247	0.0186985	GO	Bp: Defense Response To Fungus
Glomeruli	Costimulation by the CD28 family	56	-1.92369	0.0265072	Reactome	Costimulation By The Cd28 Family
Glomeruli	defense response to Gram-negative bacterium	59	-1.9245	0.00674447	GO	Bp: Defense Response To Gram-Negative Bacterium
Glomeruli	B cell homeostasis	41	-1.92511	0.0107989	GO	Bp: B Cell Homeostasis
Glomeruli	regulation of acute inflammatory response to antigenic stimulus	29	-1.92811	0.02561	GO	Bp: Regulation Of Acute Inflammatory Response To Antigenic Stimulus
Glomeruli	mononuclear cell migration	167	-1.92916	0.000107511	GO	Bp: Mononuclear Cell Migration
Glomeruli	regulation of lymphocyte proliferation	237	-1.92969	6.5687e-06	GO	Bp: Regulation Of Lymphocyte Proliferation
Glomeruli	INFLAMMATORY RESPONSE	185	-1.93116	4.2758e-06	Hallmarks	Inflammatory Response
Glomeruli	regulation of mononuclear cell proliferation	240	-1.93156	3.31164e-06	GO	Bp: Regulation Of Mononuclear Cell Proliferation
Glomeruli	NAD+ nucleosidase activity	9	-1.93188	0.032115	GO	Mf: Nad+ Nucleosidase Activity
Glomeruli	NAD(P)+ nucleosidase activity	9	-1.93188	0.032115	GO	Mf: Nad(P)+ Nucleosidase Activity
Glomeruli	NAD+ nucleotidase, cyclic ADP-ribose generating	9	-1.93188	0.032115	GO	Mf: Nad+ Nucleotidase, Cyclic Adp-Ribose Generating
Glomeruli	regulation of T cell differentiation	167	-1.93284	0.000101651	GO	Bp: Regulation Of T Cell Differentiation
Glomeruli	positive regulation of odontogenesis	8	-1.93603	0.0112417	GO	Bp: Positive Regulation Of Odontogenesis
Glomeruli	Viral protein interaction with cytokine and cytokine receptor	68	-1.9398	0.00213849	KEGG	Viral Protein Interaction With Cytokine And Cytokine Receptor
Glomeruli	positive regulation of lymphocyte proliferation	150	-1.9403	0.000154702	GO	Bp: Positive Regulation Of Lymphocyte Proliferation
Glomeruli	regulation of interleukin-12 production	54	-1.94162	0.00910065	GO	Bp: Regulation Of Interleukin-12 Production
Glomeruli	fever generation	14	-1.94249	0.0291193	GO	Bp: Fever Generation
Glomeruli	cell killing	177	-1.94286	7.90731e-05	GO	Bp: Cell Killing
Glomeruli	chemokine-mediated signaling pathway	58	-1.94292	0.00721803	GO	Bp: Chemokine-Mediated Signaling Pathway
Glomeruli	peptidoglycan binding	11	-1.94503	0.032115	GO	Mf: Peptidoglycan Binding
Glomeruli	positive regulation of tumor necrosis factor production	115	-1.94546	0.00104537	GO	Bp: Positive Regulation Of Tumor Necrosis Factor Production
Glomeruli	lymphocyte mediated immunity	275	-1.94601	3.05411e-06	GO	Bp: Lymphocyte Mediated Immunity
Glomeruli	T cell selection	51	-1.94615	0.00593562	GO	Bp: T Cell Selection
Glomeruli	interleukin-2 production	66	-1.94662	0.00255096	GO	Bp: Interleukin-2 Production
Glomeruli	T cell differentiation	296	-1.94716	1.06112e-06	GO	Bp: T Cell Differentiation
Glomeruli	Th1 and Th2 cell differentiation	81	-1.94826	0.00151707	KEGG	Th1 And Th2 Cell Differentiation
Glomeruli	positive regulation of T cell receptor signaling pathway	18	-1.95292	0.0187075	GO	Bp: Positive Regulation Of T Cell Receptor Signaling Pathway
Glomeruli	immune response-regulating cell surface receptor signaling pathway	243	-1.95524	5.42561e-06	GO	Bp: Immune Response-Regulating Cell Surface Receptor Signaling Pathway
Glomeruli	regulation of adaptive immune response	193	-1.956	7.22044e-06	GO	Bp: Regulation Of Adaptive Immune Response
Glomeruli	negative regulation of lymphocyte activation	149	-1.95647	0.000207051	GO	Bp: Negative Regulation Of Lymphocyte Activation
Glomeruli	positive regulation of tumor necrosis factor superfamily cytokine production	117	-1.95879	0.00036055	GO	Bp: Positive Regulation Of Tumor Necrosis Factor Superfamily Cytokine Production
Glomeruli	eosinophil migration	20	-1.95897	0.0254059	GO	Bp: Eosinophil Migration
Glomeruli	positive regulation of mononuclear cell proliferation	153	-1.9599	0.000102602	GO	Bp: Positive Regulation Of Mononuclear Cell Proliferation
Glomeruli	regulation of leukocyte mediated immunity	228	-1.96478	3.49346e-06	GO	Bp: Regulation Of Leukocyte Mediated Immunity
Glomeruli	regulation of interleukin-10 production	48	-1.96507	0.00762374	GO	Bp: Regulation Of Interleukin-10 Production
Glomeruli	positive regulation of myeloid leukocyte mediated immunity	34	-1.96623	0.010541	GO	Bp: Positive Regulation Of Myeloid Leukocyte Mediated Immunity
Glomeruli	regulation of monocyte differentiation	16	-1.96773	0.0129123	GO	Bp: Regulation Of Monocyte Differentiation
Glomeruli	regulation of ribonuclease activity	12	-1.96928	0.0212855	GO	Bp: Regulation Of Ribonuclease Activity
Glomeruli	regulation of acute inflammatory response	55	-1.97098	0.0053775	GO	Bp: Regulation Of Acute Inflammatory Response
Glomeruli	TNFA SIGNALING VIA NFKB	191	-1.97418	3.32048e-07	Hallmarks	Tnfa Signaling Via Nfkb
Glomeruli	lymphocyte homeostasis	81	-1.97732	0.00179783	GO	Bp: Lymphocyte Homeostasis
Glomeruli	thymic T cell selection	26	-1.97826	0.0196164	GO	Bp: Thymic T Cell Selection
Glomeruli	chemokine receptor binding	46	-1.97851	0.010111	GO	Mf: Chemokine Receptor Binding
Glomeruli	positive regulation of adaptive immune response based on somatic recombination of immune receptors built from immunoglobulin superfamily domains	117	-1.98051	0.000268364	GO	Bp: Positive Regulation Of Adaptive Immune Response Based On Somatic Recombination Of Immune Receptors Built From Immunoglobulin Superfamily Domains
Glomeruli	cell migration involved in heart development	17	-1.98185	0.0275359	GO	Bp: Cell Migration Involved In Heart Development
Glomeruli	modulation of process of another organism	16	-1.98246	0.0109065	GO	Bp: Modulation Of Process Of Another Organism
Glomeruli	regulation of B cell differentiation	32	-1.98489	0.00813154	GO	Bp: Regulation Of B Cell Differentiation
Glomeruli	Leishmaniasis	65	-1.98588	0.00213849	KEGG	Leishmaniasis
Glomeruli	prostaglandin secretion	17	-1.98597	0.0258903	GO	Bp: Prostaglandin Secretion
Glomeruli	pyroptosis	34	-1.98654	0.00821658	GO	Bp: Pyroptosis
Glomeruli	T cell mediated immunity	116	-1.98658	0.000297114	GO	Bp: T Cell Mediated Immunity
Glomeruli	positive regulation of adaptive immune response	125	-1.98709	0.000213601	GO	Bp: Positive Regulation Of Adaptive Immune Response
Glomeruli	Autoimmune thyroid disease	36	-1.98732	0.00422882	KEGG	Autoimmune Thyroid Disease
Glomeruli	IL-17 signaling pathway	75	-1.9959	0.000927255	KEGG	Il-17 Signaling Pathway
Glomeruli	regulation of lymphocyte mediated immunity	171	-1.99646	5.10088e-05	GO	Bp: Regulation Of Lymphocyte Mediated Immunity
Glomeruli	Cell adhesion molecules	143	-1.99658	7.78976e-05	KEGG	Cell Adhesion Molecules
Glomeruli	positive regulation of antigen receptor-mediated signaling pathway	26	-1.99871	0.0165615	GO	Bp: Positive Regulation Of Antigen Receptor-Mediated Signaling Pathway
Glomeruli	positive regulation of prostaglandin secretion	12	-1.99924	0.0149502	GO	Bp: Positive Regulation Of Prostaglandin Secretion
Glomeruli	positive regulation of leukocyte proliferation	167	-2.00082	2.64708e-05	GO	Bp: Positive Regulation Of Leukocyte Proliferation
Glomeruli	extracellular matrix structural constituent conferring tensile strength	39	-2.0023	0.0173946	GO	Mf: Extracellular Matrix Structural Constituent Conferring Tensile Strength
Glomeruli	positive regulation of regulatory T cell differentiation	17	-2.00285	0.022519	GO	Bp: Positive Regulation Of Regulatory T Cell Differentiation
Glomeruli	regulation of regulatory T cell differentiation	32	-2.00497	0.00640473	GO	Bp: Regulation Of Regulatory T Cell Differentiation
Glomeruli	MHC protein complex assembly	14	-2.00518	0.0151408	GO	Bp: Mhc Protein Complex Assembly
Glomeruli	peptide antigen assembly with MHC protein complex	14	-2.00518	0.0151408	GO	Bp: Peptide Antigen Assembly With Mhc Protein Complex
Glomeruli	lymphocyte chemotaxis	47	-2.00621	0.00530709	GO	Bp: Lymphocyte Chemotaxis
Glomeruli	myeloid leukocyte migration	204	-2.00673	6.21997e-06	GO	Bp: Myeloid Leukocyte Migration
Glomeruli	antigen processing and presentation of peptide antigen	53	-2.0088	0.00455571	GO	Bp: Antigen Processing And Presentation Of Peptide Antigen
Glomeruli	regulation of antigen processing and presentation	18	-2.01086	0.0108958	GO	Bp: Regulation Of Antigen Processing And Presentation
Glomeruli	regulation of alpha-beta T cell proliferation	56	-2.01341	0.00170133	GO	Bp: Regulation Of Alpha-Beta T Cell Proliferation
Glomeruli	positive regulation of alpha-beta T cell differentiation	44	-2.01728	0.0103807	GO	Bp: Positive Regulation Of Alpha-Beta T Cell Differentiation
Glomeruli	regulation of killing of cells of another organism	12	-2.01958	0.0107989	GO	Bp: Regulation Of Killing Of Cells Of Another Organism
Glomeruli	positive regulation of alpha-beta T cell proliferation	37	-2.02834	0.00821658	GO	Bp: Positive Regulation Of Alpha-Beta T Cell Proliferation
Glomeruli	Osteoclast differentiation	119	-2.03131	7.78976e-05	KEGG	Osteoclast Differentiation
Glomeruli	cell chemotaxis	268	-2.0342	3.58864e-07	GO	Bp: Cell Chemotaxis
Glomeruli	negative regulation of cell activation	194	-2.03529	6.21997e-06	GO	Bp: Negative Regulation Of Cell Activation
Glomeruli	defense response to bacterium	235	-2.03562	4.23736e-07	GO	Bp: Defense Response To Bacterium
Glomeruli	defense response to Gram-positive bacterium	96	-2.0358	0.000353524	GO	Bp: Defense Response To Gram-Positive Bacterium
Glomeruli	alpha-beta T cell proliferation	60	-2.03733	0.00215985	GO	Bp: Alpha-Beta T Cell Proliferation
Glomeruli	EPITHELIAL MESENCHYMAL TRANSITION	189	-2.04	2.86062e-07	Hallmarks	Epithelial Mesenchymal Transition
Glomeruli	Collagen degradation	42	-2.04202	0.0203524	Reactome	Collagen Degradation
Glomeruli	INTERFERON GAMMA RESPONSE	188	-2.04304	2.63764e-07	Hallmarks	Interferon Gamma Response
Glomeruli	regulation of adaptive immune response based on somatic recombination of immune receptors built from immunoglobulin superfamily domains	177	-2.04331	9.3871e-06	GO	Bp: Regulation Of Adaptive Immune Response Based On Somatic Recombination Of Immune Receptors Built From Immunoglobulin Superfamily Domains
Glomeruli	positive regulation of leukocyte differentiation	182	-2.04603	3.31164e-06	GO	Bp: Positive Regulation Of Leukocyte Differentiation
Glomeruli	positive regulation of hemopoiesis	182	-2.04603	3.31164e-06	GO	Bp: Positive Regulation Of Hemopoiesis
Glomeruli	antigen processing and presentation of exogenous peptide antigen	36	-2.04611	0.00633514	GO	Bp: Antigen Processing And Presentation Of Exogenous Peptide Antigen
Glomeruli	antimicrobial humoral immune response mediated by antimicrobial peptide	49	-2.04799	0.00312512	GO	Bp: Antimicrobial Humoral Immune Response Mediated By Antimicrobial Peptide
Glomeruli	defense response to protozoan	35	-2.04837	0.00724839	GO	Bp: Defense Response To Protozoan
Glomeruli	Collagen formation	67	-2.04889	0.00641484	Reactome	Collagen Formation
Glomeruli	GPVI-mediated activation cascade	30	-2.05076	0.0313253	Reactome	Gpvi-Mediated Activation Cascade
Glomeruli	negative regulation of leukocyte activation	177	-2.05223	8.31648e-06	GO	Bp: Negative Regulation Of Leukocyte Activation
Glomeruli	T cell receptor signaling pathway	117	-2.05489	8.66986e-05	GO	Bp: T Cell Receptor Signaling Pathway
Glomeruli	NCAM1 interactions	15	-2.05602	0.0363548	Reactome	Ncam1 Interactions
Glomeruli	antigen receptor-mediated signaling pathway	155	-2.06046	1.0369e-05	GO	Bp: Antigen Receptor-Mediated Signaling Pathway
Glomeruli	regulation of T cell mediated immunity	83	-2.06085	0.000579785	GO	Bp: Regulation Of T Cell Mediated Immunity
Glomeruli	MHC class II protein complex binding	12	-2.06179	0.010111	GO	Mf: Mhc Class Ii Protein Complex Binding
Glomeruli	regulation of antigen receptor-mediated signaling pathway	59	-2.0629	0.00154798	GO	Bp: Regulation Of Antigen Receptor-Mediated Signaling Pathway
Glomeruli	Fc receptor signaling pathway	17	-2.06412	0.0113909	GO	Bp: Fc Receptor Signaling Pathway
Glomeruli	regulation of immature T cell proliferation	16	-2.06434	0.00523192	GO	Bp: Regulation Of Immature T Cell Proliferation
Glomeruli	Asthma	17	-2.08003	0.00274035	KEGG	Asthma
Glomeruli	immature T cell proliferation	18	-2.08057	0.00523483	GO	Bp: Immature T Cell Proliferation
Glomeruli	Defensins	11	-2.08761	0.0265072	Reactome	Defensins
Glomeruli	regulation of lymphocyte differentiation	195	-2.08837	2.41201e-06	GO	Bp: Regulation Of Lymphocyte Differentiation
Glomeruli	cytokine activity	150	-2.08976	5.19179e-05	GO	Mf: Cytokine Activity
Glomeruli	T cell differentiation in thymus	92	-2.09203	0.000270058	GO	Bp: T Cell Differentiation In Thymus
Glomeruli	PD-1 signaling	13	-2.09225	0.0203524	Reactome	Pd-1 Signaling
Glomeruli	regulatory T cell differentiation	37	-2.09234	0.00493732	GO	Bp: Regulatory T Cell Differentiation
Glomeruli	MHC protein complex binding	18	-2.09355	0.00794282	GO	Mf: Mhc Protein Complex Binding
Glomeruli	Cytokine-cytokine receptor interaction	210	-2.09391	1.39168e-07	KEGG	Cytokine-Cytokine Receptor Interaction
Glomeruli	regulation of T cell proliferation	184	-2.09527	3.02991e-06	GO	Bp: Regulation Of T Cell Proliferation
Glomeruli	regulation of immature T cell proliferation in thymus	15	-2.09562	0.00475951	GO	Bp: Regulation Of Immature T Cell Proliferation In Thymus
Glomeruli	T cell proliferation	225	-2.09957	4.23736e-07	GO	Bp: T Cell Proliferation
Glomeruli	immature T cell proliferation in thymus	17	-2.10766	0.00713155	GO	Bp: Immature T Cell Proliferation In Thymus
Glomeruli	negative regulation of T cell mediated immunity	20	-2.11788	0.00385261	GO	Bp: Negative Regulation Of T Cell Mediated Immunity
Glomeruli	response to protozoan	38	-2.13286	0.00215359	GO	Bp: Response To Protozoan
Glomeruli	monocyte chemotaxis	52	-2.13558	0.00138485	GO	Bp: Monocyte Chemotaxis
Glomeruli	Generation of second messenger molecules	18	-2.13583	0.0168336	Reactome	Generation Of Second Messenger Molecules
Glomeruli	positive regulation of alpha-beta T cell activation	78	-2.14477	0.000191034	GO	Bp: Positive Regulation Of Alpha-Beta T Cell Activation
Glomeruli	Translocation of ZAP-70 to Immunological synapse	9	-2.14652	0.0048774	Reactome	Translocation Of Zap-70 To Immunological Synapse
Glomeruli	myeloid dendritic cell activation	35	-2.15022	0.00246923	GO	Bp: Myeloid Dendritic Cell Activation
Glomeruli	positive regulation of leukocyte cell-cell adhesion	255	-2.1536	3.13419e-07	GO	Bp: Positive Regulation Of Leukocyte Cell-Cell Adhesion
Glomeruli	neutrophil migration	110	-2.16097	1.44069e-05	GO	Bp: Neutrophil Migration
Glomeruli	antigen processing and presentation of exogenous antigen	42	-2.16312	0.00215985	GO	Bp: Antigen Processing And Presentation Of Exogenous Antigen
Glomeruli	positive regulation of T cell proliferation	111	-2.17494	1.36254e-05	GO	Bp: Positive Regulation Of T Cell Proliferation
Glomeruli	dendritic cell differentiation	39	-2.17677	0.00246345	GO	Bp: Dendritic Cell Differentiation
Glomeruli	regulation of granulocyte chemotaxis	51	-2.18739	0.000270058	GO	Bp: Regulation Of Granulocyte Chemotaxis
Glomeruli	leukocyte chemotaxis	195	-2.19098	3.13419e-07	GO	Bp: Leukocyte Chemotaxis
Glomeruli	positive regulation of T cell differentiation	108	-2.19465	1.63234e-05	GO	Bp: Positive Regulation Of T Cell Differentiation
Glomeruli	positive regulation of interleukin-2 production	36	-2.19863	0.00159717	GO	Bp: Positive Regulation Of Interleukin-2 Production
Glomeruli	Graft-versus-host disease	34	-2.1996	0.000631759	KEGG	Graft-Versus-Host Disease
Glomeruli	Th17 cell differentiation	95	-2.19963	3.15173e-05	KEGG	Th17 Cell Differentiation
Glomeruli	positive regulation of lymphocyte differentiation	122	-2.20994	3.31164e-06	GO	Bp: Positive Regulation Of Lymphocyte Differentiation
Glomeruli	granulocyte migration	132	-2.21162	3.31164e-06	GO	Bp: Granulocyte Migration
Glomeruli	Fc-gamma receptor signaling pathway	13	-2.21665	0.00066843	GO	Bp: Fc-Gamma Receptor Signaling Pathway
Glomeruli	ECM-receptor interaction	78	-2.22293	3.15173e-05	KEGG	Ecm-Receptor Interaction
Glomeruli	antigen processing and presentation of exogenous peptide antigen via MHC class II	18	-2.22964	0.00066843	GO	Bp: Antigen Processing And Presentation Of Exogenous Peptide Antigen Via Mhc Class Ii
Glomeruli	chemokine activity	30	-2.26629	0.00305391	GO	Mf: Chemokine Activity
Glomeruli	Phosphorylation of CD3 and TCR zeta chains	12	-2.26776	0.00275414	Reactome	Phosphorylation Of Cd3 And Tcr Zeta Chains
Glomeruli	antigen processing and presentation of peptide antigen via MHC class II	20	-2.27122	0.000431635	GO	Bp: Antigen Processing And Presentation Of Peptide Antigen Via Mhc Class Ii
Glomeruli	antigen processing and presentation	93	-2.2783	1.05816e-05	GO	Bp: Antigen Processing And Presentation
Glomeruli	positive regulation of CD4-positive, alpha-beta T cell differentiation	26	-2.27875	0.000555178	GO	Bp: Positive Regulation Of Cd4-Positive, Alpha-Beta T Cell Differentiation
Glomeruli	positive regulation of T cell activation	230	-2.28269	3.13419e-07	GO	Bp: Positive Regulation Of T Cell Activation
Glomeruli	Assembly of collagen fibrils and other multimeric structures	40	-2.29785	0.00149304	Reactome	Assembly Of Collagen Fibrils And Other Multimeric Structures
Glomeruli	neutrophil chemotaxis	85	-2.30542	3.45804e-06	GO	Bp: Neutrophil Chemotaxis
Glomeruli	Intestinal immune network for IgA production	37	-2.30934	0.000216312	KEGG	Intestinal Immune Network For Iga Production
Glomeruli	antigen processing and presentation of peptide or polysaccharide antigen via MHC class II	22	-2.33414	0.000304988	GO	Bp: Antigen Processing And Presentation Of Peptide Or Polysaccharide Antigen Via Mhc Class Ii
Glomeruli	Rheumatoid arthritis	76	-2.34032	3.19911e-06	KEGG	Rheumatoid Arthritis
Glomeruli	positive regulation of CD4-positive, alpha-beta T cell activation	37	-2.34931	0.000153593	GO	Bp: Positive Regulation Of Cd4-Positive, Alpha-Beta T Cell Activation
Glomeruli	granulocyte chemotaxis	105	-2.36713	1.76938e-06	GO	Bp: Granulocyte Chemotaxis
Glomeruli	Immunoregulatory interactions between a Lymphoid and a non-Lymphoid cell	76	-2.47741	3.00601e-06	Reactome	Immunoregulatory Interactions Between A Lymphoid And A Non-Lymphoid Cell
Glomeruli	ALLOGRAFT REJECTION	170	-2.67412	9.39131e-16	Hallmarks	Allograft Rejection
Inner_Medulla	skeletal muscle contraction	33	2.10351	0.00506604	GO	Bp: Skeletal Muscle Contraction
Inner_Medulla	multicellular organismal movement	51	2.07033	0.00445787	GO	Bp: Multicellular Organismal Movement
Inner_Medulla	musculoskeletal movement	50	2.0206	0.0061348	GO	Bp: Musculoskeletal Movement
Inner_Medulla	ligand-gated ion channel signaling pathway	25	2.0115	0.014163	GO	Bp: Ligand-Gated Ion Channel Signaling Pathway
Inner_Medulla	Striated Muscle Contraction	23	2.00843	0.0424852	Reactome	Striated Muscle Contraction
Inner_Medulla	negative regulation of feeding behavior	13	1.95132	0.029619	GO	Bp: Negative Regulation Of Feeding Behavior
Inner_Medulla	dopamine uptake	14	1.93867	0.0405906	GO	Bp: Dopamine Uptake
Inner_Medulla	catecholamine uptake	15	1.90022	0.0405906	GO	Bp: Catecholamine Uptake
Inner_Medulla	Muscle contraction	126	1.898	0.00920264	Reactome	Muscle Contraction
Inner_Medulla	striated muscle contraction	148	1.62154	0.0326091	GO	Bp: Striated Muscle Contraction
Inner_Medulla	MYOGENESIS	177	1.54988	0.0173302	Hallmarks	Myogenesis
Inner_Medulla	muscle contraction	266	1.5398	0.0308685	GO	Bp: Muscle Contraction
Inner_Medulla	Cytoskeleton in muscle cells	190	1.51103	0.0341483	KEGG	Cytoskeleton In Muscle Cells
Inner_Medulla	regulation of muscle system process	224	1.492	0.0482978	GO	Bp: Regulation Of Muscle System Process
Inner_Medulla	KRAS SIGNALING UP	186	-1.40189	0.0417961	Hallmarks	Kras Signaling Up
Inner_Medulla	COMPLEMENT	177	-1.4699	0.0371671	Hallmarks	Complement
Inner_Medulla	DNA replication	251	-1.48444	0.0407282	GO	Bp: Dna Replication
Inner_Medulla	negative regulation of defense response	249	-1.49558	0.0347361	GO	Bp: Negative Regulation Of Defense Response
Inner_Medulla	mitotic nuclear division	232	-1.50304	0.0371507	GO	Bp: Mitotic Nuclear Division
Inner_Medulla	tumor necrosis factor production	182	-1.51265	0.0496904	GO	Bp: Tumor Necrosis Factor Production
Inner_Medulla	regulation of exocytosis	189	-1.5336	0.0476102	GO	Bp: Regulation Of Exocytosis
Inner_Medulla	activation of innate immune response	240	-1.5347	0.0269462	GO	Bp: Activation Of Innate Immune Response
Inner_Medulla	negative regulation of cell adhesion	279	-1.54759	0.0183015	GO	Bp: Negative Regulation Of Cell Adhesion
Inner_Medulla	tumor necrosis factor superfamily cytokine production	185	-1.54778	0.045618	GO	Bp: Tumor Necrosis Factor Superfamily Cytokine Production
Inner_Medulla	Tuberculosis	152	-1.56296	0.0316264	KEGG	Tuberculosis
Inner_Medulla	Human T-cell leukemia virus 1 infection	209	-1.567	0.0122388	KEGG	Human T-Cell Leukemia Virus 1 Infection
Inner_Medulla	regulated exocytosis	215	-1.57075	0.0191636	GO	Bp: Regulated Exocytosis
Inner_Medulla	myeloid leukocyte differentiation	228	-1.57822	0.0202874	GO	Bp: Myeloid Leukocyte Differentiation
Inner_Medulla	sister chromatid segregation	197	-1.58103	0.0347361	GO	Bp: Sister Chromatid Segregation
Inner_Medulla	pattern recognition receptor signaling pathway	207	-1.58275	0.0232504	GO	Bp: Pattern Recognition Receptor Signaling Pathway
Inner_Medulla	INTERFERON ALPHA RESPONSE	89	-1.58819	0.0202724	Hallmarks	Interferon Alpha Response
Inner_Medulla	defense response to virus	270	-1.58892	0.0107535	GO	Bp: Defense Response To Virus
Inner_Medulla	defense response to symbiont	270	-1.58892	0.0107535	GO	Bp: Defense Response To Symbiont
Inner_Medulla	DNA-templated DNA replication	137	-1.59605	0.0460283	GO	Bp: Dna-Templated Dna Replication
Inner_Medulla	cytosolic pattern recognition receptor signaling pathway	130	-1.59675	0.0481049	GO	Bp: Cytosolic Pattern Recognition Receptor Signaling Pathway
Inner_Medulla	innate immune response-activating signaling pathway	214	-1.59881	0.0148675	GO	Bp: Innate Immune Response-Activating Signaling Pathway
Inner_Medulla	positive regulation of immune effector process	241	-1.60942	0.00825408	GO	Bp: Positive Regulation Of Immune Effector Process
Inner_Medulla	Herpes simplex virus 1 infection	162	-1.61288	0.011814	KEGG	Herpes Simplex Virus 1 Infection
Inner_Medulla	cytokinesis	146	-1.61456	0.0314878	GO	Bp: Cytokinesis
Inner_Medulla	IL6 JAK STAT3 SIGNALING	81	-1.61525	0.0202724	Hallmarks	Il6 Jak Stat3 Signaling
Inner_Medulla	TNF signaling pathway	111	-1.61552	0.0437474	KEGG	Tnf Signaling Pathway
Inner_Medulla	alpha-beta T cell activation	184	-1.61577	0.0225582	GO	Bp: Alpha-Beta T Cell Activation
Inner_Medulla	microtubule cytoskeleton organization involved in mitosis	147	-1.62393	0.0458248	GO	Bp: Microtubule Cytoskeleton Organization Involved In Mitosis
Inner_Medulla	positive regulation of leukocyte mediated immunity	136	-1.63163	0.0383162	GO	Bp: Positive Regulation Of Leukocyte Mediated Immunity
Inner_Medulla	Cytokine-cytokine receptor interaction	210	-1.63314	0.00534219	KEGG	Cytokine-Cytokine Receptor Interaction
Inner_Medulla	regulation of regulated secretory pathway	135	-1.6344	0.0286285	GO	Bp: Regulation Of Regulated Secretory Pathway
Inner_Medulla	AGE-RAGE signaling pathway in diabetic complications	98	-1.63945	0.0316264	KEGG	Age-Rage Signaling Pathway In Diabetic Complications
Inner_Medulla	regulation of T cell differentiation	167	-1.6426	0.0114112	GO	Bp: Regulation Of T Cell Differentiation
Inner_Medulla	leukocyte mediated cytotoxicity	121	-1.6435	0.0335407	GO	Bp: Leukocyte Mediated Cytotoxicity
Inner_Medulla	positive regulation of tumor necrosis factor production	115	-1.64808	0.0461143	GO	Bp: Positive Regulation Of Tumor Necrosis Factor Production
Inner_Medulla	PD-L1 expression and PD-1 checkpoint pathway in cancer	84	-1.65077	0.0442387	KEGG	Pd-L1 Expression And Pd-1 Checkpoint Pathway In Cancer
Inner_Medulla	positive regulation of chemotaxis	141	-1.65136	0.0286285	GO	Bp: Positive Regulation Of Chemotaxis
Inner_Medulla	mitotic sister chromatid segregation	157	-1.65145	0.0202874	GO	Bp: Mitotic Sister Chromatid Segregation
Inner_Medulla	regulation of alpha-beta T cell activation	118	-1.65338	0.0316797	GO	Bp: Regulation Of Alpha-Beta T Cell Activation
Inner_Medulla	humoral immune response	157	-1.65418	0.0200641	GO	Bp: Humoral Immune Response
Inner_Medulla	T cell mediated immunity	116	-1.66442	0.0316797	GO	Bp: T Cell Mediated Immunity
Inner_Medulla	positive regulation of interleukin-6 production	98	-1.67205	0.0418985	GO	Bp: Positive Regulation Of Interleukin-6 Production
Inner_Medulla	regulation of type I interferon production	117	-1.67698	0.0311426	GO	Bp: Regulation Of Type I Interferon Production
Inner_Medulla	myeloid cell activation involved in immune response	83	-1.68141	0.0393075	GO	Bp: Myeloid Cell Activation Involved In Immune Response
Inner_Medulla	positive regulation of lymphocyte proliferation	150	-1.68616	0.0198066	GO	Bp: Positive Regulation Of Lymphocyte Proliferation
Inner_Medulla	immune response-activating cell surface receptor signaling pathway	235	-1.68765	0.00399573	GO	Bp: Immune Response-Activating Cell Surface Receptor Signaling Pathway
Inner_Medulla	Viral myocarditis	67	-1.69025	0.0316264	KEGG	Viral Myocarditis
Inner_Medulla	NOD-like receptor signaling pathway	143	-1.69028	0.0111215	KEGG	Nod-Like Receptor Signaling Pathway
Inner_Medulla	immune response-regulating cell surface receptor signaling pathway	243	-1.69183	0.00394431	GO	Bp: Immune Response-Regulating Cell Surface Receptor Signaling Pathway
Inner_Medulla	positive regulation of mononuclear cell proliferation	153	-1.6925	0.0179005	GO	Bp: Positive Regulation Of Mononuclear Cell Proliferation
Inner_Medulla	type I interferon production	121	-1.6936	0.0199939	GO	Bp: Type I Interferon Production
Inner_Medulla	lymphocyte activation involved in immune response	177	-1.69601	0.0133936	GO	Bp: Lymphocyte Activation Involved In Immune Response
Inner_Medulla	positive regulation of tumor necrosis factor superfamily cytokine production	117	-1.69743	0.0263419	GO	Bp: Positive Regulation Of Tumor Necrosis Factor Superfamily Cytokine Production
Inner_Medulla	interleukin-6 production	154	-1.69964	0.014163	GO	Bp: Interleukin-6 Production
Inner_Medulla	Influenza A	128	-1.70163	0.0111215	KEGG	Influenza A
Inner_Medulla	regulation of T cell proliferation	184	-1.70679	0.00690672	GO	Bp: Regulation Of T Cell Proliferation
Inner_Medulla	G2M CHECKPOINT	181	-1.70928	0.000983078	Hallmarks	G2m Checkpoint
Inner_Medulla	positive regulation of lymphocyte differentiation	122	-1.71354	0.0193814	GO	Bp: Positive Regulation Of Lymphocyte Differentiation
Inner_Medulla	defense response to bacterium	235	-1.71586	0.00253073	GO	Bp: Defense Response To Bacterium
Inner_Medulla	T cell receptor signaling pathway	113	-1.71708	0.0122388	KEGG	T Cell Receptor Signaling Pathway
Inner_Medulla	positive regulation of cell cycle phase transition	103	-1.72492	0.0263419	GO	Bp: Positive Regulation Of Cell Cycle Phase Transition
Inner_Medulla	positive regulation of cell cycle process	224	-1.72884	0.00179428	GO	Bp: Positive Regulation Of Cell Cycle Process
Inner_Medulla	T cell differentiation	296	-1.7301	0.000665956	GO	Bp: T Cell Differentiation
Inner_Medulla	nuclear chromosome segregation	258	-1.7331	0.00194598	GO	Bp: Nuclear Chromosome Segregation
Inner_Medulla	regulation of lymphocyte mediated immunity	171	-1.73589	0.00690672	GO	Bp: Regulation Of Lymphocyte Mediated Immunity
Inner_Medulla	positive regulation of leukocyte proliferation	167	-1.74042	0.00418405	GO	Bp: Positive Regulation Of Leukocyte Proliferation
Inner_Medulla	regulation of lymphocyte differentiation	195	-1.7446	0.0032142	GO	Bp: Regulation Of Lymphocyte Differentiation
Inner_Medulla	macrophage activation	90	-1.74477	0.028245	GO	Bp: Macrophage Activation
Inner_Medulla	positive regulation of T cell activation	230	-1.74755	0.00134054	GO	Bp: Positive Regulation Of T Cell Activation
Inner_Medulla	regulation of B cell mediated immunity	71	-1.74879	0.0340049	GO	Bp: Regulation Of B Cell Mediated Immunity
[truncated: 2,776 more rows]

## Sheet: Enalapril_vs_vehicle
Area	pathway	setSize	NES	p.adjust	dbType	pathway_all
[truncated: 6,799 more rows]
